# Supplementary material for: Gemin5-dependent RNA association with polysomes enables selective translation of ribosomal and histone mRNAs
Source: Cell Mol Life Sci. 2022 Aug 20;79(9):490. doi: 10.1007/s00018-022-04519-4 (PMC9392717; doi:10.1007/s00018-022-04519-4)
Supplement: Supplementary file 2 — Supplementary file2 (XLSX 140 KB) [file 18_2022_4519_MOESM2_ESM.xlsx]

## Sheet: Dataset 1 Enhanced
p-value < 0,05	Log2FChange <-0,5
Gene.stable.ID	Gene.description	Gene.name	log2FChange(POL_DP/POL_CT)	- Log10p-value
ENSG00000002330	BCL2 associated agonist of cell death [Source:HGNC Symbol;Acc:HGNC:936]	BAD	-0.530141	1.65649
ENSG00000002586	CD99 molecule (Xg blood group) [Source:HGNC Symbol;Acc:HGNC:7082]	CD99	-0.539355	2.07338
ENSG00000002933	transmembrane protein 176A [Source:HGNC Symbol;Acc:HGNC:24930]	TMEM176A	-1.28604	4.34157
ENSG00000003756	RNA binding motif protein 5 [Source:HGNC Symbol;Acc:HGNC:9902]	RBM5	-0.533507	2.31307
ENSG00000003989	solute carrier family 7 member 2 [Source:HGNC Symbol;Acc:HGNC:11060]	SLC7A2	-0.656307	1.81232
ENSG00000004478	FK506 binding protein 4 [Source:HGNC Symbol;Acc:HGNC:3720]	FKBP4	-0.583433	2.12321
ENSG00000005194	cytokine induced apoptosis inhibitor 1 [Source:HGNC Symbol;Acc:HGNC:28050]	CIAPIN1	-0.501144	1.99078
ENSG00000005421	paraoxonase 1 [Source:HGNC Symbol;Acc:HGNC:9204]	PON1	-0.831973	2.46522
ENSG00000006712	PAF1 homolog, Paf1/RNA polymerase II complex component [Source:HGNC Symbol;Acc:HGNC:25459]	PAF1	-0.510254	1.65625
ENSG00000007080	coiled-coil domain containing 124 [Source:HGNC Symbol;Acc:HGNC:25171]	CCDC124	-0.767635	4.38347
ENSG00000007520	TSR3, acp transferase ribosome maturation factor [Source:HGNC Symbol;Acc:HGNC:14175]	TSR3	-0.53725	2.07255
ENSG00000007933	flavin containing monooxygenase 3 [Source:HGNC Symbol;Acc:HGNC:3771]	FMO3	-0.518774	1.59783
ENSG00000008988	ribosomal protein S20 [Source:HGNC Symbol;Acc:HGNC:10405]	RPS20	-0.768946	2.81595
ENSG00000010244	zinc finger protein 207 [Source:HGNC Symbol;Acc:HGNC:12998]	ZNF207	-0.528003	1.64186
ENSG00000010671	Bruton tyrosine kinase [Source:HGNC Symbol;Acc:HGNC:1133]	BTK	-0.826023	2.01271
ENSG00000011105	tetraspanin 9 [Source:HGNC Symbol;Acc:HGNC:21640]	TSPAN9	-0.604293	3.10691
ENSG00000011465	decorin [Source:HGNC Symbol;Acc:HGNC:2705]	DCN	-1.44419	5.40242
ENSG00000012223	lactotransferrin [Source:HGNC Symbol;Acc:HGNC:6720]	LTF	-0.997325	3.11574
ENSG00000013503	RNA polymerase III subunit B [Source:HGNC Symbol;Acc:HGNC:30348]	POLR3B	-0.631221	2.58808
ENSG00000014138	DNA polymerase alpha 2, accessory subunit [Source:HGNC Symbol;Acc:HGNC:30073]	POLA2	-0.504466	2.15168
ENSG00000015413	dipeptidase 1 [Source:HGNC Symbol;Acc:HGNC:3002]	DPEP1	-0.799734	2.14349
ENSG00000021826	carbamoyl-phosphate synthase 1 [Source:HGNC Symbol;Acc:HGNC:2323]	CPS1	-0.529307	2.06421
ENSG00000021852	complement C8 beta chain [Source:HGNC Symbol;Acc:HGNC:1353]	C8B	-1.1464	3.91103
ENSG00000026297	ribonuclease T2 [Source:HGNC Symbol;Acc:HGNC:21686]	RNASET2	-0.5831	3.27366
ENSG00000028137	TNF receptor superfamily member 1B [Source:HGNC Symbol;Acc:HGNC:11917]	TNFRSF1B	-1.03816	2.9577
ENSG00000035141	family with sequence similarity 136 member A [Source:HGNC Symbol;Acc:HGNC:25911]	FAM136A	-0.538598	2.47706
ENSG00000036257	cullin 3 [Source:HGNC Symbol;Acc:HGNC:2553]	CUL3	-0.584205	3.14137
ENSG00000051620	heme binding protein 2 [Source:HGNC Symbol;Acc:HGNC:15716]	HEBP2	-0.507074	1.70453
ENSG00000052749	ribosomal RNA processing 12 homolog [Source:HGNC Symbol;Acc:HGNC:29100]	RRP12	-0.507683	1.8026
ENSG00000055130	cullin 1 [Source:HGNC Symbol;Acc:HGNC:2551]	CUL1	-0.52533	1.77596
ENSG00000058262	Sec61 translocon alpha 1 subunit [Source:HGNC Symbol;Acc:HGNC:18276]	SEC61A1	-0.589704	3.03039
ENSG00000059145	unkempt family like zinc finger [Source:HGNC Symbol;Acc:HGNC:14184]	UNKL	-0.520321	3.07903
ENSG00000059377	thromboxane A synthase 1 [Source:HGNC Symbol;Acc:HGNC:11609]	TBXAS1	-0.579311	1.75812
ENSG00000060491	opioid growth factor receptor [Source:HGNC Symbol;Acc:HGNC:15768]	OGFR	-0.505339	2.58473
ENSG00000060762	mitochondrial pyruvate carrier 1 [Source:HGNC Symbol;Acc:HGNC:21606]	MPC1	-0.538522	2
ENSG00000060971	acetyl-CoA acyltransferase 1 [Source:HGNC Symbol;Acc:HGNC:82]	ACAA1	-0.654623	5.01058
ENSG00000063177	ribosomal protein L18 [Source:HGNC Symbol;Acc:HGNC:10310]	RPL18	-0.63125	2.29874
ENSG00000064490	regulatory factor X associated ankyrin containing protein [Source:HGNC Symbol;Acc:HGNC:9987]	RFXANK	-0.533472	2.94811
ENSG00000064601	cathepsin A [Source:HGNC Symbol;Acc:HGNC:9251]	CTSA	-0.601978	3.79039
ENSG00000064995	TATA-box binding protein associated factor 11 [Source:HGNC Symbol;Acc:HGNC:11544]	TAF11	-0.526087	2.77281
ENSG00000065057	nth like DNA glycosylase 1 [Source:HGNC Symbol;Acc:HGNC:8028]	NTHL1	-0.653823	3.73716
ENSG00000065802	ankyrin repeat and SOCS box containing 1 [Source:HGNC Symbol;Acc:HGNC:16011]	ASB1	-0.599935	4.54885
ENSG00000065978	Y-box binding protein 1 [Source:HGNC Symbol;Acc:HGNC:8014]	YBX1	-0.764952	4.42075
ENSG00000066813	acyl-CoA synthetase medium chain family member 2B [Source:HGNC Symbol;Acc:HGNC:30931]	ACSM2B	-0.944765	3.06861
ENSG00000070785	eukaryotic translation initiation factor 2B subunit gamma [Source:HGNC Symbol;Acc:HGNC:3259]	EIF2B3	-0.629609	2.85754
ENSG00000071082	ribosomal protein L31 [Source:HGNC Symbol;Acc:HGNC:10334]	RPL31	-0.769607	3.46939
ENSG00000072506	hydroxysteroid 17-beta dehydrogenase 10 [Source:HGNC Symbol;Acc:HGNC:4800]	HSD17B10	-0.599218	3.77039
ENSG00000073734	ATP binding cassette subfamily B member 11 [Source:HGNC Symbol;Acc:HGNC:42]	ABCB11	-0.844974	2.6789
ENSG00000074842	myeloid derived growth factor [Source:HGNC Symbol;Acc:HGNC:16948]	MYDGF	-0.679915	3.00287
ENSG00000076662	intercellular adhesion molecule 3 [Source:HGNC Symbol;Acc:HGNC:5346]	ICAM3	-0.718785	2.98156
ENSG00000077232	DnaJ heat shock protein family (Hsp40) member C10 [Source:HGNC Symbol;Acc:HGNC:24637]	DNAJC10	-0.519338	3.02381
ENSG00000078487	zinc finger CW-type and PWWP domain containing 1 [Source:HGNC Symbol;Acc:HGNC:23486]	ZCWPW1	-0.501204	1.47444
ENSG00000079385	carcinoembryonic antigen related cell adhesion molecule 1 [Source:HGNC Symbol;Acc:HGNC:1814]	CEACAM1	-0.559243	1.71979
ENSG00000079557	afamin [Source:HGNC Symbol;Acc:HGNC:316]	AFM	-1.22547	4.30311
ENSG00000080824	heat shock protein 90 alpha family class A member 1 [Source:HGNC Symbol;Acc:HGNC:5253]	HSP90AA1	-0.585987	1.70026
ENSG00000081237	protein tyrosine phosphatase, receptor type C [Source:HGNC Symbol;Acc:HGNC:9666]	PTPRC	-0.845935	2.68214
ENSG00000081692	jumonji domain containing 4 [Source:HGNC Symbol;Acc:HGNC:25724]	JMJD4	-0.696886	5.66697
ENSG00000083099	LYR motif containing 2 [Source:HGNC Symbol;Acc:HGNC:25229]	LYRM2	-0.586618	4.64253
ENSG00000083845	ribosomal protein S5 [Source:HGNC Symbol;Acc:HGNC:10426]	RPS5	-0.867596	3.88348
ENSG00000084073	zinc metallopeptidase STE24 [Source:HGNC Symbol;Acc:HGNC:12877]	ZMPSTE24	-0.523246	1.72319
ENSG00000086504	mitochondrial ribosomal protein L28 [Source:HGNC Symbol;Acc:HGNC:14484]	MRPL28	-0.628296	4.23605
ENSG00000087077	thyroid hormone receptor interactor 6 [Source:HGNC Symbol;Acc:HGNC:12311]	TRIP6	-0.52654	5.39183
ENSG00000087191	proteasome 26S subunit, ATPase 5 [Source:HGNC Symbol;Acc:HGNC:9552]	PSMC5	-0.623565	5.53061
ENSG00000087269	NOP14 nucleolar protein [Source:HGNC Symbol;Acc:HGNC:16821]	NOP14	-0.599529	2.25128
ENSG00000087884	adipogenesis associated Mth938 domain containing [Source:HGNC Symbol;Acc:HGNC:30205]	AAMDC	-0.607162	2.87187
ENSG00000088038	CCR4-NOT transcription complex subunit 3 [Source:HGNC Symbol;Acc:HGNC:7879]	CNOT3	-0.531187	2.05955
ENSG00000088356	p53 and DNA damage regulated 1 [Source:HGNC Symbol;Acc:HGNC:16119]	PDRG1	-0.627635	4.47989
ENSG00000088992	tescalcin [Source:HGNC Symbol;Acc:HGNC:26065]	TESC	-0.52429	2.06218
ENSG00000089009	ribosomal protein L6 [Source:HGNC Symbol;Acc:HGNC:10362]	RPL6	-0.803398	4.14243
ENSG00000089157	ribosomal protein lateral stalk subunit P0 [Source:HGNC Symbol;Acc:HGNC:10371]	RPLP0	-0.598806	1.98878
ENSG00000089220	phosphatidylethanolamine binding protein 1 [Source:HGNC Symbol;Acc:HGNC:8630]	PEBP1	-0.639697	6.13142
ENSG00000089737	DEAD-box helicase 24 [Source:HGNC Symbol;Acc:HGNC:13266]	DDX24	-0.500193	1.45979
ENSG00000090020	solute carrier family 9 member A1 [Source:HGNC Symbol;Acc:HGNC:11071]	SLC9A1	-0.533286	1.41753
ENSG00000090263	mitochondrial ribosomal protein S33 [Source:HGNC Symbol;Acc:HGNC:16634]	MRPS33	-0.678091	3.26717
ENSG00000092094	O-sialoglycoprotein endopeptidase [Source:HGNC Symbol;Acc:HGNC:18028]	OSGEP	-0.555543	4.48276
ENSG00000097021	acyl-CoA thioesterase 7 [Source:HGNC Symbol;Acc:HGNC:24157]	ACOT7	-0.626218	3.89267
ENSG00000099624	ATP synthase, H+ transporting, mitochondrial F1 complex, delta subunit [Source:HGNC Symbol;Acc:HGNC:837]	ATP5D	-0.758634	3.33903
ENSG00000099795	NADH:ubiquinone oxidoreductase subunit B7 [Source:HGNC Symbol;Acc:HGNC:7702]	NDUFB7	-0.661185	2.21797
ENSG00000099849	Ras association domain family member 7 [Source:HGNC Symbol;Acc:HGNC:1166]	RASSF7	-0.882066	6.68971
ENSG00000099937	serpin family D member 1 [Source:HGNC Symbol;Acc:HGNC:4838]	SERPIND1	-0.724664	2.25571
ENSG00000099977	D-dopachrome tautomerase [Source:HGNC Symbol;Acc:HGNC:2732]	DDT	-0.782713	3.41008
ENSG00000100028	small nuclear ribonucleoprotein D3 polypeptide [Source:HGNC Symbol;Acc:HGNC:11160]	SNRPD3	-0.580073	3.46351
ENSG00000100029	pescadillo ribosomal biogenesis factor 1 [Source:HGNC Symbol;Acc:HGNC:8848]	PES1	-0.615052	2.09007
ENSG00000100109	tuftelin interacting protein 11 [Source:HGNC Symbol;Acc:HGNC:17165]	TFIP11	-0.603891	1.98644
ENSG00000100116	glycine C-acetyltransferase [Source:HGNC Symbol;Acc:HGNC:4188]	GCAT	-0.535116	2.44167
ENSG00000100197	cytochrome P450 family 2 subfamily D member 6 [Source:HGNC Symbol;Acc:HGNC:2625]	CYP2D6	-0.647312	1.99817
ENSG00000100209	HscB mitochondrial iron-sulfur cluster cochaperone [Source:HGNC Symbol;Acc:HGNC:28913]	HSCB	-0.660328	2.84447
ENSG00000100348	thioredoxin 2 [Source:HGNC Symbol;Acc:HGNC:17772]	TXN2	-0.542782	2.38871
ENSG00000100372	solute carrier family 25 member 17 [Source:HGNC Symbol;Acc:HGNC:10987]	SLC25A17	-0.566686	4.6927
ENSG00000100461	RNA binding motif protein 23 [Source:HGNC Symbol;Acc:HGNC:20155]	RBM23	-0.567234	3.19347
ENSG00000100650	serine and arginine rich splicing factor 5 [Source:HGNC Symbol;Acc:HGNC:10787]	SRSF5	-0.510996	2.0369
ENSG00000100665	serpin family A member 4 [Source:HGNC Symbol;Acc:HGNC:8948]	SERPINA4	-0.525563	1.61348
ENSG00000100902	proteasome subunit alpha 6 [Source:HGNC Symbol;Acc:HGNC:9535]	PSMA6	-0.577352	2.91926
ENSG00000100908	ER membrane protein complex subunit 9 [Source:HGNC Symbol;Acc:HGNC:20273]	EMC9	-0.582667	2.10619
ENSG00000101076	hepatocyte nuclear factor 4 alpha [Source:HGNC Symbol;Acc:HGNC:5024]	HNF4A	-1.10565	3.73829
ENSG00000101160	cathepsin Z [Source:HGNC Symbol;Acc:HGNC:2547]	CTSZ	-0.563926	1.84353
ENSG00000101220	chromosome 20 open reading frame 27 [Source:HGNC Symbol;Acc:HGNC:15873]	C20orf27	-0.630177	2.32303
ENSG00000101230	isthmin 1 [Source:HGNC Symbol;Acc:HGNC:16213]	ISM1	-0.625755	1.52217
ENSG00000101981	coagulation factor IX [Source:HGNC Symbol;Acc:HGNC:3551]	F9	-0.618006	1.90121
ENSG00000102030	N(alpha)-acetyltransferase 10, NatA catalytic subunit [Source:HGNC Symbol;Acc:HGNC:18704]	NAA10	-0.945277	5.41723
ENSG00000102103	polyglutamine binding protein 1 [Source:HGNC Symbol;Acc:HGNC:9330]	PQBP1	-0.897737	7.58361
ENSG00000102119	emerin [Source:HGNC Symbol;Acc:HGNC:3331]	EMD	-0.577081	2.90047
ENSG00000102309	peptidylprolyl cis/trans isomerase, NIMA-interacting 4 [Source:HGNC Symbol;Acc:HGNC:8992]	PIN4	-0.523387	2.67153
ENSG00000102390	polysaccharide biosynthesis domain containing 1 [Source:HGNC Symbol;Acc:HGNC:28790]	PBDC1	-0.538327	2.88087
ENSG00000102871	TNFRSF1A associated via death domain [Source:HGNC Symbol;Acc:HGNC:12030]	TRADD	-0.524731	2.22186
ENSG00000103363	elongin B [Source:HGNC Symbol;Acc:HGNC:11619]	ELOB	-0.534876	1.6524
ENSG00000103494	RPGRIP1 like [Source:HGNC Symbol;Acc:HGNC:29168]	RPGRIP1L	-0.53588	1.89135
ENSG00000104140	ras homolog family member V [Source:HGNC Symbol;Acc:HGNC:18313]	RHOV	-0.525534	2.24997
ENSG00000104356	POP1 homolog, ribonuclease P/MRP subunit [Source:HGNC Symbol;Acc:HGNC:30129]	POP1	-0.835036	3.55417
ENSG00000104522	tissue specific transplantation antigen P35B [Source:HGNC Symbol;Acc:HGNC:12390]	TSTA3	-0.598645	2.42086
ENSG00000104524	pyrroline-5-carboxylate reductase 3 [Source:HGNC Symbol;Acc:HGNC:25846]	PYCR3	-0.636581	5.83655
ENSG00000104529	eukaryotic translation elongation factor 1 delta [Source:HGNC Symbol;Acc:HGNC:3211]	EEF1D	-0.789459	5.38169
ENSG00000104679	R3H domain and coiled-coil containing 1 [Source:HGNC Symbol;Acc:HGNC:27329]	R3HCC1	-0.715077	3.5967
ENSG00000104852	small nuclear ribonucleoprotein U1 subunit 70 [Source:HGNC Symbol;Acc:HGNC:11150]	SNRNP70	-0.538646	1.4532
ENSG00000104872	PIH1 domain containing 1 [Source:HGNC Symbol;Acc:HGNC:26075]	PIH1D1	-0.527072	3.44377
ENSG00000105058	family with sequence similarity 32 member A [Source:HGNC Symbol;Acc:HGNC:24563]	FAM32A	-0.550731	3.24159
ENSG00000105063	protein phosphatase 6 regulatory subunit 1 [Source:HGNC Symbol;Acc:HGNC:29195]	PPP6R1	-0.722355	3.24624
ENSG00000105193	ribosomal protein S16 [Source:HGNC Symbol;Acc:HGNC:10396]	RPS16	-0.796688	3.10014
ENSG00000105197	translocase of inner mitochondrial membrane 50 [Source:HGNC Symbol;Acc:HGNC:23656]	TIMM50	-0.508064	2.6269
ENSG00000105202	fibrillarin [Source:HGNC Symbol;Acc:HGNC:3599]	FBL	-0.561996	3.3484
ENSG00000105372	ribosomal protein S19 [Source:HGNC Symbol;Acc:HGNC:10402]	RPS19	-0.709307	2.45233
ENSG00000105401	cell division cycle 37 [Source:HGNC Symbol;Acc:HGNC:1735]	CDC37	-0.583654	6.56985
ENSG00000105429	multiple EGF like domains 8 [Source:HGNC Symbol;Acc:HGNC:3233]	MEGF8	-0.730283	2.35255
ENSG00000105438	KDEL endoplasmic reticulum protein retention receptor 1 [Source:HGNC Symbol;Acc:HGNC:6304]	KDELR1	-0.525291	4.74782
ENSG00000105568	protein phosphatase 2 scaffold subunit Aalpha [Source:HGNC Symbol;Acc:HGNC:9302]	PPP2R1A	-0.720329	3.71181
ENSG00000105618	pre-mRNA processing factor 31 [Source:HGNC Symbol;Acc:HGNC:15446]	PRPF31	-0.732316	6.76101
ENSG00000105640	ribosomal protein L18a [Source:HGNC Symbol;Acc:HGNC:10311]	RPL18A	-0.737213	2.66805
ENSG00000105672	ETS variant 2 [Source:HGNC Symbol;Acc:HGNC:3491]	ETV2	-0.629139	1.83739
ENSG00000105676	armadillo repeat containing 6 [Source:HGNC Symbol;Acc:HGNC:25049]	ARMC6	-0.656811	3.88364
ENSG00000105700	KxDL motif containing 1 [Source:HGNC Symbol;Acc:HGNC:28420]	KXD1	-0.501714	1.6692
ENSG00000105821	DnaJ heat shock protein family (Hsp40) member C2 [Source:HGNC Symbol;Acc:HGNC:13192]	DNAJC2	-0.579312	3.12394
ENSG00000105889	STEAP family member 1B [Source:HGNC Symbol;Acc:HGNC:41907]	STEAP1B	-0.503077	2.02515
ENSG00000105996	homeobox A2 [Source:HGNC Symbol;Acc:HGNC:5103]	HOXA2	-0.640364	1.30853
ENSG00000106244	PDGFA associated protein 1 [Source:HGNC Symbol;Acc:HGNC:14634]	PDAP1	-0.586544	4.08963
ENSG00000106268	nudix hydrolase 1 [Source:HGNC Symbol;Acc:HGNC:8048]	NUDT1	-0.506128	1.72569
ENSG00000106327	transferrin receptor 2 [Source:HGNC Symbol;Acc:HGNC:11762]	TFR2	-1.03052	3.41312
ENSG00000106366	serpin family E member 1 [Source:HGNC Symbol;Acc:HGNC:8583]	SERPINE1	-0.58763	1.80536
ENSG00000106538	retinoic acid receptor responder 2 [Source:HGNC Symbol;Acc:HGNC:9868]	RARRES2	-1.07284	3.59572
ENSG00000106554	coiled-coil-helix-coiled-coil-helix domain containing 3 [Source:HGNC Symbol;Acc:HGNC:21906]	CHCHD3	-0.546582	4.18879
ENSG00000106624	AE binding protein 1 [Source:HGNC Symbol;Acc:HGNC:303]	AEBP1	-0.589729	1.81156
ENSG00000106638	transducin beta like 2 [Source:HGNC Symbol;Acc:HGNC:11586]	TBL2	-0.567019	5.23803
ENSG00000106804	complement C5 [Source:HGNC Symbol;Acc:HGNC:1331]	C5	-0.941319	2.63196
ENSG00000106853	prostaglandin reductase 1 [Source:HGNC Symbol;Acc:HGNC:18429]	PTGR1	-0.851435	2.71532
ENSG00000107223	endothelial differentiation related factor 1 [Source:HGNC Symbol;Acc:HGNC:3164]	EDF1	-0.69591	3.25313
ENSG00000107242	phosphatidylinositol-4-phosphate 5-kinase type 1 beta [Source:HGNC Symbol;Acc:HGNC:8995]	PIP5K1B	-0.704222	1.96011
ENSG00000107262	BCL2 associated athanogene 1 [Source:HGNC Symbol;Acc:HGNC:937]	BAG1	-0.700119	3.23095
ENSG00000107742	SPARC/osteonectin, cwcv and kazal like domains proteoglycan 2 [Source:HGNC Symbol;Acc:HGNC:13564]	SPOCK2	-0.795284	1.92521
ENSG00000107815	twinkle mtDNA helicase [Source:HGNC Symbol;Acc:HGNC:1160]	TWNK	-0.620279	2.37531
ENSG00000108107	ribosomal protein L28 [Source:HGNC Symbol;Acc:HGNC:10330]	RPL28	-0.814476	3.17945
ENSG00000108298	ribosomal protein L19 [Source:HGNC Symbol;Acc:HGNC:10312]	RPL19	-0.634892	2.64206
ENSG00000108344	proteasome 26S subunit, non-ATPase 3 [Source:HGNC Symbol;Acc:HGNC:9560]	PSMD3	-0.686871	3.62369
ENSG00000108602	aldehyde dehydrogenase 3 family member A1 [Source:HGNC Symbol;Acc:HGNC:405]	ALDH3A1	-0.721772	2.49394
ENSG00000108786	hydroxysteroid 17-beta dehydrogenase 1 [Source:HGNC Symbol;Acc:HGNC:5210]	HSD17B1	-0.722008	2.81306
ENSG00000108846	ATP binding cassette subfamily C member 3 [Source:HGNC Symbol;Acc:HGNC:54]	ABCC3	-0.642975	1.5985
ENSG00000108984	mitogen-activated protein kinase kinase 6 [Source:HGNC Symbol;Acc:HGNC:6846]	MAP2K6	-0.513723	2.71056
ENSG00000109066	transmembrane protein 104 [Source:HGNC Symbol;Acc:HGNC:25984]	TMEM104	-0.7376	3.13542
ENSG00000109181	UDP glucuronosyltransferase family 2 member B10 [Source:HGNC Symbol;Acc:HGNC:12544]	UGT2B10	-0.679652	2.10434
ENSG00000109390	NADH:ubiquinone oxidoreductase subunit C1 [Source:HGNC Symbol;Acc:HGNC:7705]	NDUFC1	-0.535495	1.47303
ENSG00000109475	ribosomal protein L34 [Source:HGNC Symbol;Acc:HGNC:10340]	RPL34	-0.648956	2.24538
ENSG00000109534	GAR1 ribonucleoprotein [Source:HGNC Symbol;Acc:HGNC:14264]	GAR1	-0.558978	1.97903
ENSG00000110436	solute carrier family 1 member 2 [Source:HGNC Symbol;Acc:HGNC:10940]	SLC1A2	-1.1799	3.91327
ENSG00000110651	CD81 molecule [Source:HGNC Symbol;Acc:HGNC:1701]	CD81	-0.553523	3.96501
ENSG00000110700	ribosomal protein S13 [Source:HGNC Symbol;Acc:HGNC:10386]	RPS13	-0.735333	2.9197
ENSG00000110799	von Willebrand factor [Source:HGNC Symbol;Acc:HGNC:12726]	VWF	-0.642157	1.33209
ENSG00000110811	prolyl 3-hydroxylase 3 [Source:HGNC Symbol;Acc:HGNC:19318]	P3H3	-0.598174	3.91985
ENSG00000110876	selectin P ligand [Source:HGNC Symbol;Acc:HGNC:10722]	SELPLG	-0.611371	1.53021
ENSG00000111335	2'-5'-oligoadenylate synthetase 2 [Source:HGNC Symbol;Acc:HGNC:8087]	OAS2	-0.552093	1.49489
ENSG00000111348	Rho GDP dissociation inhibitor beta [Source:HGNC Symbol;Acc:HGNC:679]	ARHGDIB	-0.787228	1.8094
ENSG00000111640	glyceraldehyde-3-phosphate dehydrogenase [Source:HGNC Symbol;Acc:HGNC:4141]	GAPDH	-0.593525	3.49915
ENSG00000111832	RWD domain containing 1 [Source:HGNC Symbol;Acc:HGNC:20993]	RWDD1	-0.530125	1.97925
ENSG00000111843	transmembrane protein 14C [Source:HGNC Symbol;Acc:HGNC:20952]	TMEM14C	-0.551215	2.87674
ENSG00000112306	ribosomal protein S12 [Source:HGNC Symbol;Acc:HGNC:10385]	RPS12	-0.680214	2.01509
ENSG00000112394	solute carrier family 16 member 10 [Source:HGNC Symbol;Acc:HGNC:17027]	SLC16A10	-0.568103	3.17239
ENSG00000112514	cutA divalent cation tolerance homolog [Source:HGNC Symbol;Acc:HGNC:21101]	CUTA	-0.559694	2.25725
ENSG00000113273	arylsulfatase B [Source:HGNC Symbol;Acc:HGNC:714]	ARSB	-0.530612	2.12374
ENSG00000113600	complement C9 [Source:HGNC Symbol;Acc:HGNC:1358]	C9	-1.3692	5.0089
ENSG00000113749	histamine receptor H2 [Source:HGNC Symbol;Acc:HGNC:5183]	HRH2	-0.590748	1.81855
ENSG00000113811	selenoprotein K [Source:HGNC Symbol;Acc:HGNC:30394]	SELENOK	-0.5016	2.42013
ENSG00000114391	ribosomal protein L24 [Source:HGNC Symbol;Acc:HGNC:10325]	RPL24	-0.599312	2.41438
ENSG00000114395	cytochrome b561 family member D2 [Source:HGNC Symbol;Acc:HGNC:30253]	CYB561D2	-0.699464	2.99226
ENSG00000114771	arylacetamide deacetylase [Source:HGNC Symbol;Acc:HGNC:17]	AADAC	-0.794714	2.5025
ENSG00000114812	vasoactive intestinal peptide receptor 1 [Source:HGNC Symbol;Acc:HGNC:12694]	VIPR1	-0.627285	1.91839
ENSG00000114867	eukaryotic translation initiation factor 4 gamma 1 [Source:HGNC Symbol;Acc:HGNC:3296]	EIF4G1	-0.580598	1.84165
ENSG00000114942	eukaryotic translation elongation factor 1 beta 2 [Source:HGNC Symbol;Acc:HGNC:3208]	EEF1B2	-0.59022	2.54473
ENSG00000115053	nucleolin [Source:HGNC Symbol;Acc:HGNC:7667]	NCL	-0.582892	1.62343
ENSG00000115234	sorting nexin 17 [Source:HGNC Symbol;Acc:HGNC:14979]	SNX17	-0.501376	3.22835
ENSG00000115241	protein phosphatase, Mg2+/Mn2+ dependent 1G [Source:HGNC Symbol;Acc:HGNC:9278]	PPM1G	-0.519066	2.87978
ENSG00000115268	ribosomal protein S15 [Source:HGNC Symbol;Acc:HGNC:10388]	RPS15	-0.812516	3.47926
ENSG00000115718	protein C, inactivator of coagulation factors Va and VIIIa [Source:HGNC Symbol;Acc:HGNC:9451]	PROC	-0.750165	2.3426
ENSG00000115758	ornithine decarboxylase 1 [Source:HGNC Symbol;Acc:HGNC:8109]	ODC1	-0.560431	6.86735
ENSG00000116096	sepiapterin reductase [Source:HGNC Symbol;Acc:HGNC:11257]	SPR	-0.523849	2.63889
ENSG00000116251	ribosomal protein L22 [Source:HGNC Symbol;Acc:HGNC:10315]	RPL22	-0.704231	2.99023
ENSG00000116288	Parkinsonism associated deglycase [Source:HGNC Symbol;Acc:HGNC:16369]	PARK7	-0.625185	3.56287
ENSG00000116690	proteoglycan 4 [Source:HGNC Symbol;Acc:HGNC:9364]	PRG4	-0.614701	1.89424
ENSG00000116691	migration and invasion inhibitory protein [Source:HGNC Symbol;Acc:HGNC:25715]	MIIP	-0.555859	2.81976
ENSG00000116701	neutrophil cytosolic factor 2 [Source:HGNC Symbol;Acc:HGNC:7661]	NCF2	-0.635321	1.95932
ENSG00000116977	galectin 8 [Source:HGNC Symbol;Acc:HGNC:6569]	LGALS8	-0.634221	1.67717
ENSG00000117009	kynurenine 3-monooxygenase [Source:HGNC Symbol;Acc:HGNC:6381]	KMO	-0.750496	2.34332
ENSG00000117242	PINK1 antisense RNA [Source:HGNC Symbol;Acc:HGNC:38872]	PINK1-AS	-0.624054	1.37955
ENSG00000117691	neudesin neurotrophic factor [Source:HGNC Symbol;Acc:HGNC:30384]	NENF	-0.731974	2.16625
ENSG00000117899	mesoderm development LRP chaperone [Source:HGNC Symbol;Acc:HGNC:13520]	MESD	-0.55504	3.77247
ENSG00000118181	ribosomal protein S25 [Source:HGNC Symbol;Acc:HGNC:10413]	RPS25	-0.752693	2.91419
ENSG00000118231	crystallin gamma D [Source:HGNC Symbol;Acc:HGNC:2411]	CRYGD	-0.537425	1.77526
ENSG00000118520	arginase 1 [Source:HGNC Symbol;Acc:HGNC:663]	ARG1	-0.883797	2.82743
ENSG00000119013	NADH:ubiquinone oxidoreductase subunit B3 [Source:HGNC Symbol;Acc:HGNC:7698]	NDUFB3	-0.641812	3.1036
ENSG00000119403	PHD finger protein 19 [Source:HGNC Symbol;Acc:HGNC:24566]	PHF19	-0.508479	1.65563
ENSG00000119559	chromosome 19 open reading frame 25 [Source:HGNC Symbol;Acc:HGNC:26711]	C19orf25	-0.546885	2.02942
ENSG00000120458	Myb/SANT DNA binding domain containing 2 [Source:HGNC Symbol;Acc:HGNC:26266]	MSANTD2	-0.611628	2.22977
ENSG00000120509	PDZ domain containing 11 [Source:HGNC Symbol;Acc:HGNC:28034]	PDZD11	-0.539881	2.54461
ENSG00000120533	ENY2, transcription and export complex 2 subunit [Source:HGNC Symbol;Acc:HGNC:24449]	ENY2	-0.678119	3.83353
ENSG00000120708	transforming growth factor beta induced [Source:HGNC Symbol;Acc:HGNC:11771]	TGFBI	-0.869474	2.33196
ENSG00000120948	TAR DNA binding protein [Source:HGNC Symbol;Acc:HGNC:11571]	TARDBP	-0.633333	3.95003
ENSG00000121089	NACA family member 3 pseudogene [Source:HGNC Symbol;Acc:HGNC:33442]	NACA3P	-0.531923	1.35154
ENSG00000122026	ribosomal protein L21 [Source:HGNC Symbol;Acc:HGNC:10313]	RPL21	-0.926227	4.19062
ENSG00000122406	ribosomal protein L5 [Source:HGNC Symbol;Acc:HGNC:10360]	RPL5	-0.500197	2.26716
ENSG00000122566	heterogeneous nuclear ribonucleoprotein A2/B1 [Source:HGNC Symbol;Acc:HGNC:5033]	HNRNPA2B1	-0.637466	1.41135
ENSG00000122705	clathrin light chain A [Source:HGNC Symbol;Acc:HGNC:2090]	CLTA	-0.613955	3.71084
ENSG00000123009	NME/NM23 nucleoside diphosphate kinase 2 pseudogene 1 [Source:HGNC Symbol;Acc:HGNC:31358]	NME2P1	-0.772836	2.39189
ENSG00000123144	telomerase RNA component interacting RNase [Source:HGNC Symbol;Acc:HGNC:28424]	TRIR	-0.62718	2.9214
ENSG00000123338	NCK associated protein 1 like [Source:HGNC Symbol;Acc:HGNC:4862]	NCKAP1L	-0.739789	2.11004
ENSG00000123349	prefoldin subunit 5 [Source:HGNC Symbol;Acc:HGNC:8869]	PFDN5	-0.633314	2.74323
ENSG00000123395	autophagy related 101 [Source:HGNC Symbol;Acc:HGNC:25679]	ATG101	-0.737828	5.19468
ENSG00000123561	serpin family A member 7 [Source:HGNC Symbol;Acc:HGNC:11583]	SERPINA7	-0.750252	2.34283
ENSG00000123576	ESX homeobox 1 [Source:HGNC Symbol;Acc:HGNC:14865]	ESX1	-0.509763	2.77731
ENSG00000123810	B9 domain containing 2 [Source:HGNC Symbol;Acc:HGNC:28636]	B9D2	-0.620368	2.50223
ENSG00000123843	complement component 4 binding protein beta [Source:HGNC Symbol;Acc:HGNC:1328]	C4BPB	-1.00663	3.32211
ENSG00000124172	ATP synthase, H+ transporting, mitochondrial F1 complex, epsilon subunit [Source:HGNC Symbol;Acc:HGNC:838]	ATP5E	-0.553424	1.50967
ENSG00000124562	small nuclear ribonucleoprotein polypeptide C [Source:HGNC Symbol;Acc:HGNC:11157]	SNRPC	-0.521189	2.51627
ENSG00000124575	histone cluster 1 H1 family member d [Source:HGNC Symbol;Acc:HGNC:4717]	HIST1H1D	-0.720769	2.00248
ENSG00000124588	N-ribosyldihydronicotinamide:quinone reductase 2 [Source:HGNC Symbol;Acc:HGNC:7856]	NQO2	-0.563357	2.64432
ENSG00000124635	histone cluster 1 H2B family member j [Source:HGNC Symbol;Acc:HGNC:4761]	HIST1H2BJ	-0.650534	2.38619
ENSG00000124733	male-enhanced antigen 1 [Source:HGNC Symbol;Acc:HGNC:6986]	MEA1	-0.731838	3.64336
ENSG00000125037	ER membrane protein complex subunit 3 [Source:HGNC Symbol;Acc:HGNC:23999]	EMC3	-0.520999	2.89097
ENSG00000125356	NADH:ubiquinone oxidoreductase subunit A1 [Source:HGNC Symbol;Acc:HGNC:7683]	NDUFA1	-0.720007	3.1772
ENSG00000125505	membrane bound O-acyltransferase domain containing 7 [Source:HGNC Symbol;Acc:HGNC:15505]	MBOAT7	-0.52206	3.37211
ENSG00000125611	coiled-coil-helix-coiled-coil-helix domain containing 5 [Source:HGNC Symbol;Acc:HGNC:17840]	CHCHD5	-0.547806	1.56173
ENSG00000125691	ribosomal protein L23 [Source:HGNC Symbol;Acc:HGNC:10316]	RPL23	-0.723946	3.0572
ENSG00000125743	small nuclear ribonucleoprotein D2 polypeptide [Source:HGNC Symbol;Acc:HGNC:11159]	SNRPD2	-0.626033	2.64596
ENSG00000125810	CD93 molecule [Source:HGNC Symbol;Acc:HGNC:15855]	CD93	-0.691278	2.1426
ENSG00000125835	small nuclear ribonucleoprotein polypeptides B and B1 [Source:HGNC Symbol;Acc:HGNC:11153]	SNRPB	-0.566069	2.9586
ENSG00000125901	mitochondrial ribosomal protein S26 [Source:HGNC Symbol;Acc:HGNC:14045]	MRPS26	-0.659231	3.43369
ENSG00000125931	Cbp/p300 interacting transactivator with Glu/Asp rich carboxy-terminal domain 1 [Source:HGNC Symbol;Acc:HGNC:1986]	CITED1	-0.539315	3.48507
ENSG00000125995	reactive oxygen species modulator 1 [Source:HGNC Symbol;Acc:HGNC:16185]	ROMO1	-0.531667	1.46895
ENSG00000126267	cytochrome c oxidase subunit 6B1 [Source:HGNC Symbol;Acc:HGNC:2280]	COX6B1	-0.684246	3.31456
ENSG00000126453	BCL2 like 12 [Source:HGNC Symbol;Acc:HGNC:13787]	BCL2L12	-0.575431	2.56119
ENSG00000126456	interferon regulatory factor 3 [Source:HGNC Symbol;Acc:HGNC:6118]	IRF3	-0.597047	4.90234
ENSG00000126756	ubiquitously expressed prefoldin like chaperone [Source:HGNC Symbol;Acc:HGNC:12641]	UXT	-0.613436	2.3264
ENSG00000127184	cytochrome c oxidase subunit 7C [Source:HGNC Symbol;Acc:HGNC:2292]	COX7C	-0.569234	2.0608
ENSG00000127445	peptidylprolyl cis/trans isomerase, NIMA-interacting 1 [Source:HGNC Symbol;Acc:HGNC:8988]	PIN1	-0.647525	2.9674
ENSG00000127540	ubiquinol-cytochrome c reductase, complex III subunit XI [Source:HGNC Symbol;Acc:HGNC:30862]	UQCR11	-0.653051	2.21303
ENSG00000127554	growth factor, augmenter of liver regeneration [Source:HGNC Symbol;Acc:HGNC:4236]	GFER	-0.550195	2.47001
ENSG00000127837	angio associated migratory cell protein [Source:HGNC Symbol;Acc:HGNC:18]	AAMP	-0.658943	5.81965
ENSG00000127922	SEM1, 26S proteasome complex subunit [Source:HGNC Symbol;Acc:HGNC:10845]	SEM1	-0.565123	2.66277
ENSG00000128191	DGCR8, microprocessor complex subunit [Source:HGNC Symbol;Acc:HGNC:2847]	DGCR8	-0.62176	2.09776
ENSG00000128311	thiosulfate sulfurtransferase [Source:HGNC Symbol;Acc:HGNC:12388]	TST	-0.534622	3.3807
ENSG00000128335	apolipoprotein L2 [Source:HGNC Symbol;Acc:HGNC:619]	APOL2	-0.646291	2.56728
ENSG00000128652	homeobox D3 [Source:HGNC Symbol;Acc:HGNC:5137]	HOXD3	-0.652667	1.50829
ENSG00000128731	HECT and RLD domain containing E3 ubiquitin protein ligase 2 [Source:HGNC Symbol;Acc:HGNC:4868]	HERC2	-0.558299	2.21203
ENSG00000129235	thioredoxin domain containing 17 [Source:HGNC Symbol;Acc:HGNC:28218]	TXNDC17	-0.678344	2.83975
ENSG00000129460	neuroguidin [Source:HGNC Symbol;Acc:HGNC:20271]	NGDN	-0.515053	3.66811
ENSG00000129559	neural precursor cell expressed, developmentally down-regulated 8 [Source:HGNC Symbol;Acc:HGNC:7732]	NEDD8	-0.533105	1.8466
ENSG00000129988	lipopolysaccharide binding protein [Source:HGNC Symbol;Acc:HGNC:6517]	LBP	-1.2485	3.98887
ENSG00000130165	elongation factor 1 homolog [Source:HGNC Symbol;Acc:HGNC:28691]	ELOF1	-0.77015	4.55452
ENSG00000130255	ribosomal protein L36 [Source:HGNC Symbol;Acc:HGNC:13631]	RPL36	-0.814489	3.25609
ENSG00000130332	LSM7 homolog, U6 small nuclear RNA and mRNA degradation associated [Source:HGNC Symbol;Acc:HGNC:20470]	LSM7	-0.652201	2.32583
ENSG00000130520	LSM4 homolog, U6 small nuclear RNA and mRNA degradation associated [Source:HGNC Symbol;Acc:HGNC:17259]	LSM4	-0.600842	2.20989
ENSG00000130635	collagen type V alpha 1 chain [Source:HGNC Symbol;Acc:HGNC:2209]	COL5A1	-0.504321	1.68487
ENSG00000130714	protein O-mannosyltransferase 1 [Source:HGNC Symbol;Acc:HGNC:9202]	POMT1	-0.774522	5.79634
ENSG00000130725	ubiquitin conjugating enzyme E2 M [Source:HGNC Symbol;Acc:HGNC:12491]	UBE2M	-0.556201	3.3533
ENSG00000130726	tripartite motif containing 28 [Source:HGNC Symbol;Acc:HGNC:16384]	TRIM28	-0.522983	1.62043
ENSG00000130748	transmembrane protein 160 [Source:HGNC Symbol;Acc:HGNC:26042]	TMEM160	-0.503182	1.4752
ENSG00000130811	eukaryotic translation initiation factor 3 subunit G [Source:HGNC Symbol;Acc:HGNC:3274]	EIF3G	-0.645467	4.18356
ENSG00000130821	solute carrier family 6 member 8 [Source:HGNC Symbol;Acc:HGNC:11055]	SLC6A8	-0.504135	3.2889
ENSG00000130997	DNA polymerase nu [Source:HGNC Symbol;Acc:HGNC:18870]	POLN	-1.08847	3.78158
ENSG00000131100	ATPase H+ transporting V1 subunit E1 [Source:HGNC Symbol;Acc:HGNC:857]	ATP6V1E1	-0.510509	2.51808
ENSG00000131143	cytochrome c oxidase subunit 4I1 [Source:HGNC Symbol;Acc:HGNC:2265]	COX4I1	-0.575461	2.49094
ENSG00000131153	GINS complex subunit 2 [Source:HGNC Symbol;Acc:HGNC:24575]	GINS2	-0.637667	3.15726
ENSG00000131174	cytochrome c oxidase subunit 7B [Source:HGNC Symbol;Acc:HGNC:2291]	COX7B	-0.52555	1.91125
ENSG00000131368	mitochondrial ribosomal protein S25 [Source:HGNC Symbol;Acc:HGNC:14511]	MRPS25	-0.661375	4.30177
ENSG00000131469	ribosomal protein L27 [Source:HGNC Symbol;Acc:HGNC:10328]	RPL27	-0.70828	2.68589
ENSG00000131495	NADH:ubiquinone oxidoreductase subunit A2 [Source:HGNC Symbol;Acc:HGNC:7685]	NDUFA2	-0.544698	1.95538
ENSG00000131652	THO complex 6 [Source:HGNC Symbol;Acc:HGNC:28369]	THOC6	-0.699334	4.36245
ENSG00000132330	selenocysteine lyase [Source:HGNC Symbol;Acc:HGNC:18161]	SCLY	-0.84084	4.72579
ENSG00000132467	UTP3, small subunit processome component [Source:HGNC Symbol;Acc:HGNC:24477]	UTP3	-0.669555	2.49054
ENSG00000132522	G protein pathway suppressor 2 [Source:HGNC Symbol;Acc:HGNC:4550]	GPS2	-0.538654	1.31045
ENSG00000132530	XIAP associated factor 1 [Source:HGNC Symbol;Acc:HGNC:30932]	XAF1	-0.621884	1.91502
ENSG00000132541	reactive intermediate imine deaminase A homolog [Source:HGNC Symbol;Acc:HGNC:16897]	RIDA	-0.553184	2.17419
ENSG00000132661	nuclear transport factor 2 like export factor 1 [Source:HGNC Symbol;Acc:HGNC:15913]	NXT1	-0.503835	2.21237
ENSG00000132840	betaine--homocysteine S-methyltransferase 2 [Source:HGNC Symbol;Acc:HGNC:1048]	BHMT2	-1.06257	3.5604
ENSG00000132855	angiopoietin like 3 [Source:HGNC Symbol;Acc:HGNC:491]	ANGPTL3	-1.03878	3.47492
ENSG00000132967	high mobility group box 1 pseudogene 5 [Source:HGNC Symbol;Acc:HGNC:4997]	HMGB1P5	-0.593642	1.83295
ENSG00000133313	carnosine dipeptidase 2 [Source:HGNC Symbol;Acc:HGNC:24437]	CNDP2	-0.517019	1.63733
ENSG00000133316	WD repeat domain 74 [Source:HGNC Symbol;Acc:HGNC:25529]	WDR74	-0.506103	3.96701
ENSG00000133937	goosecoid homeobox [Source:HGNC Symbol;Acc:HGNC:4612]	GSC	-0.568723	2.33816
ENSG00000134375	translocase of inner mitochondrial membrane 17A [Source:HGNC Symbol;Acc:HGNC:17315]	TIMM17A	-0.52481	2.3247
ENSG00000134389	complement factor H related 5 [Source:HGNC Symbol;Acc:HGNC:24668]	CFHR5	-1.3038	4.55141
ENSG00000134538	solute carrier organic anion transporter family member 1B1 [Source:HGNC Symbol;Acc:HGNC:10959]	SLCO1B1	-0.861573	2.75124
ENSG00000134575	acid phosphatase 2, lysosomal [Source:HGNC Symbol;Acc:HGNC:123]	ACP2	-0.526907	3.56928
ENSG00000134815	DExH-box helicase 34 [Source:HGNC Symbol;Acc:HGNC:16719]	DHX34	-0.506791	1.66236
ENSG00000134825	transmembrane protein 258 [Source:HGNC Symbol;Acc:HGNC:1164]	TMEM258	-0.550055	1.40165
ENSG00000135390	ATP synthase, H+ transporting, mitochondrial Fo complex subunit C2 (subunit 9) [Source:HGNC Symbol;Acc:HGNC:842]	ATP5G2	-0.542784	2.10799
ENSG00000135587	sphingomyelin phosphodiesterase 2 [Source:HGNC Symbol;Acc:HGNC:11121]	SMPD2	-0.663156	3.68921
ENSG00000135763	URB2 ribosome biogenesis 2 homolog (S. cerevisiae) [Source:HGNC Symbol;Acc:HGNC:28967]	URB2	-0.821957	4.01499
ENSG00000135930	eukaryotic translation initiation factor 4E family member 2 [Source:HGNC Symbol;Acc:HGNC:3293]	EIF4E2	-0.65885	3.80252
ENSG00000135940	cytochrome c oxidase subunit 5B [Source:HGNC Symbol;Acc:HGNC:2269]	COX5B	-0.514113	1.81057
ENSG00000136167	lymphocyte cytosolic protein 1 [Source:HGNC Symbol;Acc:HGNC:6528]	LCP1	-0.621632	1.59472
ENSG00000136270	transforming growth factor beta regulator 4 [Source:HGNC Symbol;Acc:HGNC:17443]	TBRG4	-0.673858	3.48015
ENSG00000136463	translational activator of cytochrome c oxidase I [Source:HGNC Symbol;Acc:HGNC:24316]	TACO1	-0.553815	4.34197
ENSG00000136682	COBW domain containing 2 [Source:HGNC Symbol;Acc:HGNC:17907]	CBWD2	-0.610831	3.09289
ENSG00000136869	toll like receptor 4 [Source:HGNC Symbol;Acc:HGNC:11850]	TLR4	-0.537469	1.65521
ENSG00000136930	proteasome subunit beta 7 [Source:HGNC Symbol;Acc:HGNC:9544]	PSMB7	-0.516867	3.60416
ENSG00000136942	ribosomal protein L35 [Source:HGNC Symbol;Acc:HGNC:10344]	RPL35	-0.925946	4.27034
ENSG00000136950	actin related protein 2/3 complex subunit 5 like [Source:HGNC Symbol;Acc:HGNC:23366]	ARPC5L	-0.648205	3.23718
ENSG00000137133	histidine triad nucleotide binding protein 2 [Source:HGNC Symbol;Acc:HGNC:18344]	HINT2	-0.528406	1.83747
ENSG00000137154	ribosomal protein S6 [Source:HGNC Symbol;Acc:HGNC:10429]	RPS6	-0.706833	2.70486
ENSG00000137267	tubulin beta 2A class IIa [Source:HGNC Symbol;Acc:HGNC:12412]	TUBB2A	-0.589107	4.92036
ENSG00000137288	ubiquinol-cytochrome c reductase complex assembly factor 2 [Source:HGNC Symbol;Acc:HGNC:21237]	UQCC2	-0.607426	1.86874
ENSG00000137309	high mobility group AT-hook 1 [Source:HGNC Symbol;Acc:HGNC:5010]	HMGA1	-0.510259	3.03752
ENSG00000137434	chromosome 6 open reading frame 52 [Source:HGNC Symbol;Acc:HGNC:20881]	C6orf52	-0.614029	2.09899
ENSG00000137491	solute carrier organic anion transporter family member 2B1 [Source:HGNC Symbol;Acc:HGNC:10962]	SLCO2B1	-0.911414	2.92826
ENSG00000137720	chromosome 11 open reading frame 1 [Source:HGNC Symbol;Acc:HGNC:1163]	C11orf1	-0.584945	2.85016
ENSG00000137841	phospholipase C beta 2 [Source:HGNC Symbol;Acc:HGNC:9055]	PLCB2	-0.563274	1.50865
ENSG00000137970	ribosomal protein L7 pseudogene 9 [Source:HGNC Symbol;Acc:HGNC:37028]	RPL7P9	-0.534487	1.61364
ENSG00000138115	cytochrome P450 family 2 subfamily C member 8 [Source:HGNC Symbol;Acc:HGNC:2622]	CYP2C8	-0.865153	2.46733
ENSG00000138326	ribosomal protein S24 [Source:HGNC Symbol;Acc:HGNC:10411]	RPS24	-0.574277	2.15793
ENSG00000138621	phosphopantothenoylcysteine decarboxylase [Source:HGNC Symbol;Acc:HGNC:28107]	PPCDC	-0.579933	2.76815
ENSG00000138668	heterogeneous nuclear ribonucleoprotein D [Source:HGNC Symbol;Acc:HGNC:5036]	HNRNPD	-0.536108	1.36323
ENSG00000139209	solute carrier family 38 member 4 [Source:HGNC Symbol;Acc:HGNC:14679]	SLC38A4	-0.815598	2.17046
ENSG00000139219	collagen type II alpha 1 chain [Source:HGNC Symbol;Acc:HGNC:2200]	COL2A1	-0.514695	1.81619
ENSG00000139220	PTPRF interacting protein alpha 2 [Source:HGNC Symbol;Acc:HGNC:9246]	PPFIA2	-1.12471	3.62836
ENSG00000139233	LLP homolog, long-term synaptic facilitation [Source:HGNC Symbol;Acc:HGNC:28229]	LLPH	-0.703828	3.40535
ENSG00000139719	VPS33A, CORVET/HOPS core subunit [Source:HGNC Symbol;Acc:HGNC:18179]	VPS33A	-0.550964	1.85961
ENSG00000140093	serpin family A member 10 [Source:HGNC Symbol;Acc:HGNC:15996]	SERPINA10	-1.13848	3.88167
ENSG00000140416	tropomyosin 1 [Source:HGNC Symbol;Acc:HGNC:12010]	TPM1	-0.565888	5.81842
ENSG00000140983	ras homolog family member T2 [Source:HGNC Symbol;Acc:HGNC:21169]	RHOT2	-0.657604	3.6817
ENSG00000141338	ATP binding cassette subfamily A member 8 [Source:HGNC Symbol;Acc:HGNC:38]	ABCA8	-0.768383	2.00887
ENSG00000141499	WD repeat containing antisense to TP53 [Source:HGNC Symbol;Acc:HGNC:25522]	WRAP53	-0.593206	3.30341
ENSG00000141510	tumor protein p53 [Source:HGNC Symbol;Acc:HGNC:11998]	TP53	-0.516593	2.43999
ENSG00000141556	tubulin folding cofactor D [Source:HGNC Symbol;Acc:HGNC:11581]	TBCD	-0.58353	1.71328
ENSG00000141741	migration and invasion enhancer 1 [Source:HGNC Symbol;Acc:HGNC:28230]	MIEN1	-0.530951	1.34078
ENSG00000141753	insulin like growth factor binding protein 4 [Source:HGNC Symbol;Acc:HGNC:5473]	IGFBP4	-0.542676	2.06797
ENSG00000141933	tubulin polyglutamylase complex subunit 1 [Source:HGNC Symbol;Acc:HGNC:25058]	TPGS1	-0.560378	2.27555
ENSG00000142252	gem nuclear organelle associated protein 7 [Source:HGNC Symbol;Acc:HGNC:20045]	GEMIN7	-0.596415	2.44195
ENSG00000142507	proteasome subunit beta 6 [Source:HGNC Symbol;Acc:HGNC:9543]	PSMB6	-0.534921	2.72148
ENSG00000142534	ribosomal protein S11 [Source:HGNC Symbol;Acc:HGNC:10384]	RPS11	-0.574901	1.92425
ENSG00000142541	ribosomal protein L13a [Source:HGNC Symbol;Acc:HGNC:10304]	RPL13A	-0.589325	1.69643
ENSG00000142544	cytosolic thiouridylase subunit 1 [Source:HGNC Symbol;Acc:HGNC:29590]	CTU1	-0.73955	5.54712
ENSG00000142634	EF-hand domain family member D2 [Source:HGNC Symbol;Acc:HGNC:28670]	EFHD2	-0.514658	3.63569
ENSG00000142676	ribosomal protein L11 [Source:HGNC Symbol;Acc:HGNC:10301]	RPL11	-0.632823	2.44046
ENSG00000142798	heparan sulfate proteoglycan 2 [Source:HGNC Symbol;Acc:HGNC:5273]	HSPG2	-0.651543	1.41668
ENSG00000143222	ubiquitin-fold modifier conjugating enzyme 1 [Source:HGNC Symbol;Acc:HGNC:26941]	UFC1	-0.693308	3.796
ENSG00000143365	RAR related orphan receptor C [Source:HGNC Symbol;Acc:HGNC:10260]	RORC	-0.537469	1.65521
ENSG00000143546	S100 calcium binding protein A8 [Source:HGNC Symbol;Acc:HGNC:10498]	S100A8	-1.3414	4.8689
ENSG00000143570	solute carrier family 39 member 1 [Source:HGNC Symbol;Acc:HGNC:12876]	SLC39A1	-0.601506	3.97686
ENSG00000143774	guanylate kinase 1 [Source:HGNC Symbol;Acc:HGNC:4693]	GUK1	-0.80531	2.80025
ENSG00000143793	chromosome 1 open reading frame 35 [Source:HGNC Symbol;Acc:HGNC:19032]	C1orf35	-0.557998	4.48017
ENSG00000143799	poly(ADP-ribose) polymerase 1 [Source:HGNC Symbol;Acc:HGNC:270]	PARP1	-0.657651	1.85501
ENSG00000143947	ribosomal protein S27a [Source:HGNC Symbol;Acc:HGNC:10417]	RPS27A	-0.84571	3.64816
ENSG00000144040	sideroflexin 5 [Source:HGNC Symbol;Acc:HGNC:16073]	SFXN5	-0.530433	2.91757
ENSG00000144713	ribosomal protein L32 [Source:HGNC Symbol;Acc:HGNC:10336]	RPL32	-0.758473	2.9517
ENSG00000144867	SRP receptor beta subunit [Source:HGNC Symbol;Acc:HGNC:24085]	SRPRB	-0.574763	3.82269
ENSG00000145494	NADH:ubiquinone oxidoreductase subunit S6 [Source:HGNC Symbol;Acc:HGNC:7713]	NDUFS6	-0.751755	3.50012
ENSG00000145592	ribosomal protein L37 [Source:HGNC Symbol;Acc:HGNC:10347]	RPL37	-0.672521	2.24189
ENSG00000145721	limb and CNS expressed 1 [Source:HGNC Symbol;Acc:HGNC:18581]	LIX1	-0.962516	2.51656
ENSG00000145741	basic transcription factor 3 [Source:HGNC Symbol;Acc:HGNC:1125]	BTF3	-0.638828	3.43355
ENSG00000145826	leukocyte cell derived chemotaxin 2 [Source:HGNC Symbol;Acc:HGNC:6550]	LECT2	-0.528028	1.62051
ENSG00000145920	complexin 2 [Source:HGNC Symbol;Acc:HGNC:2310]	CPLX2	-0.803064	2.25075
ENSG00000146007	zinc finger matrin-type 2 [Source:HGNC Symbol;Acc:HGNC:26433]	ZMAT2	-0.623545	4.57537
ENSG00000146066	HIG1 hypoxia inducible domain family member 2A [Source:HGNC Symbol;Acc:HGNC:28311]	HIGD2A	-0.535107	1.90242
ENSG00000146094	docking protein 3 [Source:HGNC Symbol;Acc:HGNC:24583]	DOK3	-0.652044	1.34666
ENSG00000146540	chromosome 7 open reading frame 50 [Source:HGNC Symbol;Acc:HGNC:22421]	C7orf50	-0.551178	2.73892
ENSG00000146674	insulin like growth factor binding protein 3 [Source:HGNC Symbol;Acc:HGNC:5472]	IGFBP3	-1.47765	5.39764
ENSG00000146678	insulin like growth factor binding protein 1 [Source:HGNC Symbol;Acc:HGNC:5469]	IGFBP1	-1.35306	4.9307
ENSG00000147394	zinc finger protein 185 with LIM domain [Source:HGNC Symbol;Acc:HGNC:12976]	ZNF185	-0.553858	2.08696
ENSG00000147403	ribosomal protein L10 [Source:HGNC Symbol;Acc:HGNC:10298]	RPL10	-0.741594	3.12393
ENSG00000147604	ribosomal protein L7 [Source:HGNC Symbol;Acc:HGNC:10363]	RPL7	-0.74118	3.21756
ENSG00000147647	dihydropyrimidinase [Source:HGNC Symbol;Acc:HGNC:3013]	DPYS	-0.96304	3.13047
ENSG00000147996	COBW domain containing 5 [Source:HGNC Symbol;Acc:HGNC:24584]	CBWD5	-0.847765	4.38375
ENSG00000148291	surfeit 2 [Source:HGNC Symbol;Acc:HGNC:11475]	SURF2	-0.923849	5.10973
ENSG00000148300	REX4 homolog, 3'-5' exonuclease [Source:HGNC Symbol;Acc:HGNC:12820]	REXO4	-0.62695	5.11218
ENSG00000148303	ribosomal protein L7a [Source:HGNC Symbol;Acc:HGNC:10364]	RPL7A	-0.654321	3.03242
ENSG00000148346	lipocalin 2 [Source:HGNC Symbol;Acc:HGNC:6526]	LCN2	-1.20246	4.035
ENSG00000148426	proline and serine rich 2 [Source:HGNC Symbol;Acc:HGNC:23728]	PROSER2	-0.564743	3.07435
ENSG00000148702	hyaluronan binding protein 2 [Source:HGNC Symbol;Acc:HGNC:4798]	HABP2	-0.771593	2.41753
ENSG00000148803	fucose mutarotase [Source:HGNC Symbol;Acc:HGNC:24733]	FUOM	-0.57527	1.95729
ENSG00000149480	metastasis associated 1 family member 2 [Source:HGNC Symbol;Acc:HGNC:7411]	MTA2	-0.688396	2.6145
ENSG00000149806	FAU, ubiquitin like and ribosomal protein S30 fusion [Source:HGNC Symbol;Acc:HGNC:3597]	FAU	-0.751934	3.26415
ENSG00000151131	chromosome 12 open reading frame 45 [Source:HGNC Symbol;Acc:HGNC:28628]	C12orf45	-0.598969	2.32276
ENSG00000151790	tryptophan 2,3-dioxygenase [Source:HGNC Symbol;Acc:HGNC:11708]	TDO2	-0.766577	1.78522
ENSG00000151929	BCL2 associated athanogene 3 [Source:HGNC Symbol;Acc:HGNC:939]	BAG3	-0.570091	1.56093
ENSG00000152583	SPARC like 1 [Source:HGNC Symbol;Acc:HGNC:11220]	SPARCL1	-1.23017	4.10421
ENSG00000152684	pelota mRNA surveillance and ribosome rescue factor [Source:HGNC Symbol;Acc:HGNC:8829]	PELO	-0.572081	2.77473
ENSG00000153048	calcium regulated heat stable protein 1 [Source:HGNC Symbol;Acc:HGNC:17150]	CARHSP1	-0.56481	2.47439
ENSG00000153485	transmembrane protein 251 [Source:HGNC Symbol;Acc:HGNC:20218]	TMEM251	-0.547613	1.72268
ENSG00000153563	CD8a molecule [Source:HGNC Symbol;Acc:HGNC:1706]	CD8A	-0.518773	1.32665
ENSG00000153898	mucolipin 2 [Source:HGNC Symbol;Acc:HGNC:13357]	MCOLN2	-0.610713	3.51067
ENSG00000154222	coiled-coil and C2 domain containing 1B [Source:HGNC Symbol;Acc:HGNC:29386]	CC2D1B	-0.604998	2.79451
ENSG00000154262	ATP binding cassette subfamily A member 6 [Source:HGNC Symbol;Acc:HGNC:36]	ABCA6	-1.06205	3.23978
ENSG00000154723	ATP synthase, H+ transporting, mitochondrial Fo complex subunit F6 [Source:HGNC Symbol;Acc:HGNC:847]	ATP5J	-0.551115	2.1173
ENSG00000154813	diphthamide biosynthesis 3 [Source:HGNC Symbol;Acc:HGNC:27717]	DPH3	-0.527535	1.79864
ENSG00000154814	oxidoreductase NAD binding domain containing 1 [Source:HGNC Symbol;Acc:HGNC:25128]	OXNAD1	-0.535967	2.75574
ENSG00000154832	CXXC finger protein 1 [Source:HGNC Symbol;Acc:HGNC:24343]	CXXC1	-0.622382	5.76483
ENSG00000155016	cytochrome P450 family 2 subfamily U member 1 [Source:HGNC Symbol;Acc:HGNC:20582]	CYP2U1	-0.877534	4.28404
ENSG00000155636	RNA binding motif protein 45 [Source:HGNC Symbol;Acc:HGNC:24468]	RBM45	-0.508425	2.04
ENSG00000155657	titin [Source:HGNC Symbol;Acc:HGNC:12403]	TTN	-0.690524	2.14
ENSG00000155868	mediator complex subunit 7 [Source:HGNC Symbol;Acc:HGNC:2378]	MED7	-0.734412	4.76889
ENSG00000155926	Src like adaptor [Source:HGNC Symbol;Acc:HGNC:10902]	SLA	-0.63201	1.74968
ENSG00000156411	chromosome 14 open reading frame 2 [Source:HGNC Symbol;Acc:HGNC:1188]	C14orf2	-0.672559	2.6835
ENSG00000156467	ubiquinol-cytochrome c reductase binding protein [Source:HGNC Symbol;Acc:HGNC:12582]	UQCRB	-0.685735	3.42324
ENSG00000156482	ribosomal protein L30 [Source:HGNC Symbol;Acc:HGNC:10333]	RPL30	-0.730366	2.85746
ENSG00000156711	mitogen-activated protein kinase 13 [Source:HGNC Symbol;Acc:HGNC:6875]	MAPK13	-0.847615	2.3604
ENSG00000157020	SEC13 homolog, nuclear pore and COPII coat complex component [Source:HGNC Symbol;Acc:HGNC:10697]	SEC13	-0.504162	4.34884
ENSG00000157131	complement C8 alpha chain [Source:HGNC Symbol;Acc:HGNC:1352]	C8A	-0.632353	1.94785
ENSG00000157601	MX dynamin like GTPase 1 [Source:HGNC Symbol;Acc:HGNC:7532]	MX1	-0.637926	1.64288
ENSG00000157637	solute carrier family 38 member 10 [Source:HGNC Symbol;Acc:HGNC:28237]	SLC38A10	-0.66711	3.90498
ENSG00000157778	proteasome assembly chaperone 3 [Source:HGNC Symbol;Acc:HGNC:22420]	PSMG3	-0.699261	2.33391
ENSG00000157916	retention in endoplasmic reticulum sorting receptor 1 [Source:HGNC Symbol;Acc:HGNC:30309]	RER1	-0.562646	2.39106
ENSG00000158869	Fc fragment of IgE receptor Ig [Source:HGNC Symbol;Acc:HGNC:3611]	FCER1G	-0.523254	1.43251
ENSG00000159210	SNF8, ESCRT-II complex subunit [Source:HGNC Symbol;Acc:HGNC:17028]	SNF8	-0.626602	2.69337
ENSG00000159377	proteasome subunit beta 4 [Source:HGNC Symbol;Acc:HGNC:9541]	PSMB4	-0.649662	3.97121
ENSG00000159674	spondin 2 [Source:HGNC Symbol;Acc:HGNC:11253]	SPON2	-0.942541	2.90666
ENSG00000160193	WD repeat domain 4 [Source:HGNC Symbol;Acc:HGNC:12756]	WDR4	-0.60346	5.3408
ENSG00000160593	junction adhesion molecule like [Source:HGNC Symbol;Acc:HGNC:19084]	JAML	-0.845683	2.21354
ENSG00000160799	coiled-coil domain containing 12 [Source:HGNC Symbol;Acc:HGNC:28332]	CCDC12	-0.642796	3.48925
ENSG00000160813	protein phosphatase 1 regulatory subunit 35 [Source:HGNC Symbol;Acc:HGNC:28320]	PPP1R35	-0.674957	3.11471
ENSG00000160862	alpha-2-glycoprotein 1, zinc-binding [Source:HGNC Symbol;Acc:HGNC:910]	AZGP1	-1.0299	3.25328
ENSG00000160908	zinc finger protein 394 [Source:HGNC Symbol;Acc:HGNC:18832]	ZNF394	-0.614882	5.10042
ENSG00000161016	ribosomal protein L8 [Source:HGNC Symbol;Acc:HGNC:10368]	RPL8	-0.624834	3.04244
ENSG00000161267	3-hydroxybutyrate dehydrogenase 1 [Source:HGNC Symbol;Acc:HGNC:1027]	BDH1	-0.714152	2.80305
ENSG00000161671	ER membrane protein complex subunit 10 [Source:HGNC Symbol;Acc:HGNC:27609]	EMC10	-0.765166	4.57058
ENSG00000161912	adenylate cyclase 10, soluble pseudogene 1 [Source:HGNC Symbol;Acc:HGNC:44143]	ADCY10P1	-0.639649	1.37551
ENSG00000161920	mediator complex subunit 11 [Source:HGNC Symbol;Acc:HGNC:32687]	MED11	-0.571206	2.50837
ENSG00000161944	asialoglycoprotein receptor 2 [Source:HGNC Symbol;Acc:HGNC:743]	ASGR2	-0.762316	2.20541
ENSG00000162066	amidohydrolase domain containing 2 [Source:HGNC Symbol;Acc:HGNC:24262]	AMDHD2	-0.585285	2.85081
ENSG00000162144	cytochrome b561 family member A3 [Source:HGNC Symbol;Acc:HGNC:23014]	CYB561A3	-0.728153	4.41744
ENSG00000162191	UBX domain protein 1 [Source:HGNC Symbol;Acc:HGNC:18402]	UBXN1	-0.521171	3.35628
ENSG00000162244	ribosomal protein L29 [Source:HGNC Symbol;Acc:HGNC:10331]	RPL29	-0.72289	3.01905
ENSG00000162747	Fc fragment of IgG receptor IIIb [Source:HGNC Symbol;Acc:HGNC:3620]	FCGR3B	-0.592102	1.81594
ENSG00000162877	peptidase M20 domain containing 1 [Source:HGNC Symbol;Acc:HGNC:26518]	PM20D1	-0.708759	1.64664
ENSG00000162894	Fc fragment of IgM receptor [Source:HGNC Symbol;Acc:HGNC:14315]	FCMR	-0.772482	1.8061
ENSG00000162896	polymeric immunoglobulin receptor [Source:HGNC Symbol;Acc:HGNC:8968]	PIGR	-0.994908	3.25807
ENSG00000163359	collagen type VI alpha 3 chain [Source:HGNC Symbol;Acc:HGNC:2213]	COL6A3	-0.633052	1.95215
ENSG00000163463	keratinocyte associated protein 2 [Source:HGNC Symbol;Acc:HGNC:28942]	KRTCAP2	-0.661577	1.56566
ENSG00000163481	ring finger protein 25 [Source:HGNC Symbol;Acc:HGNC:14662]	RNF25	-0.546758	3.99468
ENSG00000163528	coiled-coil-helix-coiled-coil-helix domain containing 4 [Source:HGNC Symbol;Acc:HGNC:26467]	CHCHD4	-0.522446	2.5381
ENSG00000163563	myeloid cell nuclear differentiation antigen [Source:HGNC Symbol;Acc:HGNC:7183]	MNDA	-0.997183	3.27233
ENSG00000163581	solute carrier family 2 member 2 [Source:HGNC Symbol;Acc:HGNC:11006]	SLC2A2	-1.37303	5.03844
ENSG00000163584	ribosomal protein L22 like 1 [Source:HGNC Symbol;Acc:HGNC:27610]	RPL22L1	-0.624909	2.07332
ENSG00000163832	elongator acetyltransferase complex subunit 6 [Source:HGNC Symbol;Acc:HGNC:25976]	ELP6	-0.506582	3.27623
ENSG00000163866	small integral membrane protein 12 [Source:HGNC Symbol;Acc:HGNC:25154]	SMIM12	-0.604355	2.31316
ENSG00000164051	coiled-coil domain containing 51 [Source:HGNC Symbol;Acc:HGNC:25714]	CCDC51	-0.553552	7.47156
ENSG00000164081	testis expressed 264 [Source:HGNC Symbol;Acc:HGNC:30247]	TEX264	-0.560901	2.37964
ENSG00000164167	LSM6 homolog, U6 small nuclear RNA and mRNA degradation associated [Source:HGNC Symbol;Acc:HGNC:17017]	LSM6	-0.531244	2.51884
ENSG00000164172	molybdenum cofactor synthesis 2 [Source:HGNC Symbol;Acc:HGNC:7193]	MOCS2	-0.526877	2.75864
ENSG00000164344	kallikrein B1 [Source:HGNC Symbol;Acc:HGNC:6371]	KLKB1	-0.64152	1.65998
ENSG00000164346	NSA2, ribosome biogenesis homolog [Source:HGNC Symbol;Acc:HGNC:30728]	NSA2	-0.81419	6.53668
ENSG00000164405	ubiquinol-cytochrome c reductase complex III subunit VII [Source:HGNC Symbol;Acc:HGNC:29594]	UQCRQ	-0.676593	2.08534
ENSG00000164406	liver enriched antimicrobial peptide 2 [Source:HGNC Symbol;Acc:HGNC:29571]	LEAP2	-0.689018	1.47062
ENSG00000164587	ribosomal protein S14 [Source:HGNC Symbol;Acc:HGNC:10387]	RPS14	-0.74139	2.78785
ENSG00000164621	SMAD5 antisense RNA 1 [Source:HGNC Symbol;Acc:HGNC:30586]	SMAD5-AS1	-0.571554	1.30321
ENSG00000164692	collagen type I alpha 2 chain [Source:HGNC Symbol;Acc:HGNC:2198]	COL1A2	-1.10649	3.73352
ENSG00000164850	G protein-coupled estrogen receptor 1 [Source:HGNC Symbol;Acc:HGNC:4485]	GPER1	-0.684621	1.45836
ENSG00000164853	UNC homeobox [Source:HGNC Symbol;Acc:HGNC:33194]	UNCX	-0.705969	2.79356
ENSG00000164885	cyclin dependent kinase 5 [Source:HGNC Symbol;Acc:HGNC:1774]	CDK5	-0.531223	2.56723
ENSG00000164967	ribonuclease P/MRP subunit p25 like [Source:HGNC Symbol;Acc:HGNC:19909]	RPP25L	-0.647414	3.96476
ENSG00000165168	cytochrome b-245 beta chain [Source:HGNC Symbol;Acc:HGNC:2578]	CYBB	-0.976757	3.18774
ENSG00000165280	valosin containing protein [Source:HGNC Symbol;Acc:HGNC:12666]	VCP	-0.501107	1.69396
ENSG00000165502	ribosomal protein L36a like [Source:HGNC Symbol;Acc:HGNC:10346]	RPL36AL	-0.965918	6.81963
ENSG00000165644	catechol-O-methyltransferase domain containing 1 [Source:HGNC Symbol;Acc:HGNC:26309]	COMTD1	-0.512802	1.88221
ENSG00000166133	RNA pseudouridylate synthase domain containing 2 [Source:HGNC Symbol;Acc:HGNC:24180]	RPUSD2	-0.629025	3.03099
ENSG00000166165	creatine kinase B [Source:HGNC Symbol;Acc:HGNC:1991]	CKB	-0.519348	5.7442
ENSG00000166337	TATA-box binding protein associated factor 10 [Source:HGNC Symbol;Acc:HGNC:11543]	TAF10	-0.760027	2.7873
ENSG00000166441	ribosomal protein L27a [Source:HGNC Symbol;Acc:HGNC:10329]	RPL27A	-0.796989	2.83852
ENSG00000166507	N-deacetylase and N-sulfotransferase 2 [Source:HGNC Symbol;Acc:HGNC:7681]	NDST2	-0.654789	1.55188
ENSG00000166557	transmembrane p24 trafficking protein 3 [Source:HGNC Symbol;Acc:HGNC:28889]	TMED3	-0.640259	2.79852
ENSG00000166741	nicotinamide N-methyltransferase [Source:HGNC Symbol;Acc:HGNC:7861]	NNMT	-1.08268	3.21137
ENSG00000167088	small nuclear ribonucleoprotein D1 polypeptide [Source:HGNC Symbol;Acc:HGNC:11158]	SNRPD1	-0.553094	3.05854
ENSG00000167118	ubiquitin related modifier 1 [Source:HGNC Symbol;Acc:HGNC:28378]	URM1	-0.658802	3.65051
ENSG00000167136	endonuclease G [Source:HGNC Symbol;Acc:HGNC:3346]	ENDOG	-0.639497	4.1474
ENSG00000167272	POP5 homolog, ribonuclease P/MRP subunit [Source:HGNC Symbol;Acc:HGNC:17689]	POP5	-0.504617	1.75971
ENSG00000167283	ATP synthase, H+ transporting, mitochondrial Fo complex subunit G [Source:HGNC Symbol;Acc:HGNC:14247]	ATP5L	-0.693145	3.05128
ENSG00000167468	glutathione peroxidase 4 [Source:HGNC Symbol;Acc:HGNC:4556]	GPX4	-0.748852	2.27105
ENSG00000167476	junctional sarcoplasmic reticulum protein 1 [Source:HGNC Symbol;Acc:HGNC:24963]	JSRP1	-0.68682	1.66908
ENSG00000167523	spermatogenesis associated 33 [Source:HGNC Symbol;Acc:HGNC:26463]	SPATA33	-0.536199	3.31186
ENSG00000167526	ribosomal protein L13 [Source:HGNC Symbol;Acc:HGNC:10303]	RPL13	-0.718418	2.71361
ENSG00000167657	death associated protein kinase 3 [Source:HGNC Symbol;Acc:HGNC:2676]	DAPK3	-0.658427	4.28886
ENSG00000167674	HDGF like 2 [Source:HGNC Symbol;Acc:HGNC:14680]	HDGFL2	-0.580412	1.86102
ENSG00000167711	serpin family F member 2 [Source:HGNC Symbol;Acc:HGNC:9075]	SERPINF2	-1.14553	3.91653
ENSG00000168140	vasorin [Source:HGNC Symbol;Acc:HGNC:18517]	VASN	-0.671393	1.42319
ENSG00000168389	major facilitator superfamily domain containing 2A [Source:HGNC Symbol;Acc:HGNC:25897]	MFSD2A	-0.526293	2.12777
ENSG00000168509	hemochromatosis type 2 (juvenile) [Source:HGNC Symbol;Acc:HGNC:4887]	HFE2	-0.682789	1.92859
ENSG00000168653	NADH:ubiquinone oxidoreductase subunit S5 [Source:HGNC Symbol;Acc:HGNC:7712]	NDUFS5	-0.526578	2.29741
ENSG00000168818	syntaxin 18 [Source:HGNC Symbol;Acc:HGNC:15942]	STX18	-0.598688	4.67564
ENSG00000168872	DEAD-box helicase 19A [Source:HGNC Symbol;Acc:HGNC:25628]	DDX19A	-0.548193	1.52216
ENSG00000169100	solute carrier family 25 member 6 [Source:HGNC Symbol;Acc:HGNC:10992]	SLC25A6	-0.529324	2.05333
ENSG00000169217	CD2 cytoplasmic tail binding protein 2 [Source:HGNC Symbol;Acc:HGNC:1656]	CD2BP2	-0.593326	6.30883
ENSG00000169403	platelet activating factor receptor [Source:HGNC Symbol;Acc:HGNC:9582]	PTAFR	-0.824489	1.95318
ENSG00000169427	potassium two pore domain channel subfamily K member 9 [Source:HGNC Symbol;Acc:HGNC:6283]	KCNK9	-0.681745	1.47105
ENSG00000169562	gap junction protein beta 1 [Source:HGNC Symbol;Acc:HGNC:4283]	GJB1	-0.630477	1.94404
ENSG00000169564	poly(rC) binding protein 1 [Source:HGNC Symbol;Acc:HGNC:8647]	PCBP1	-0.656203	3.58047
ENSG00000169567	histidine triad nucleotide binding protein 1 [Source:HGNC Symbol;Acc:HGNC:4912]	HINT1	-0.710978	2.80505
ENSG00000169851	protocadherin 7 [Source:HGNC Symbol;Acc:HGNC:8659]	PCDH7	-0.529239	1.69854
ENSG00000169857	apoptosis and caspase activation inhibitor [Source:HGNC Symbol;Acc:HGNC:13509]	AVEN	-0.814094	5.71373
ENSG00000169903	transmembrane 4 L six family member 4 [Source:HGNC Symbol;Acc:HGNC:11856]	TM4SF4	-0.590484	1.81773
ENSG00000169972	pseudouridylate synthase-like 1 [Source:HGNC Symbol;Acc:HGNC:26914]	PUSL1	-0.515336	1.98334
ENSG00000170099	serpin family A member 6 [Source:HGNC Symbol;Acc:HGNC:1540]	SERPINA6	-0.917459	2.36108
ENSG00000170445	histidyl-tRNA synthetase [Source:HGNC Symbol;Acc:HGNC:4816]	HARS	-0.515792	1.58498
ENSG00000170458	CD14 molecule [Source:HGNC Symbol;Acc:HGNC:1628]	CD14	-0.618849	1.3195
ENSG00000170791	coiled-coil-helix-coiled-coil-helix domain containing 7 [Source:HGNC Symbol;Acc:HGNC:28314]	CHCHD7	-0.554788	2.36834
ENSG00000170876	transmembrane protein 43 [Source:HGNC Symbol;Acc:HGNC:28472]	TMEM43	-0.627886	2.07939
ENSG00000170889	ribosomal protein S9 [Source:HGNC Symbol;Acc:HGNC:10442]	RPS9	-0.921785	4.76976
ENSG00000171051	formyl peptide receptor 1 [Source:HGNC Symbol;Acc:HGNC:3826]	FPR1	-0.663757	2.05118
ENSG00000171130	ATPase H+ transporting V0 subunit e2 [Source:HGNC Symbol;Acc:HGNC:21723]	ATP6V0E2	-0.511825	1.90457
ENSG00000171135	jagunal homolog 1 [Source:HGNC Symbol;Acc:HGNC:26926]	JAGN1	-0.527128	2.05792
ENSG00000171159	chromosome 9 open reading frame 16 [Source:HGNC Symbol;Acc:HGNC:17823]	C9orf16	-0.561719	1.55413
ENSG00000171222	SCAN domain containing 1 [Source:HGNC Symbol;Acc:HGNC:10566]	SCAND1	-0.743358	3.52568
ENSG00000171234	UDP glucuronosyltransferase family 2 member B7 [Source:HGNC Symbol;Acc:HGNC:12554]	UGT2B7	-0.73266	2.28129
ENSG00000171357	leucine rich adaptor protein 1 [Source:HGNC Symbol;Acc:HGNC:32327]	LURAP1	-0.534445	1.89127
ENSG00000171428	N-acetyltransferase 1 [Source:HGNC Symbol;Acc:HGNC:7645]	NAT1	-0.576431	2.69026
ENSG00000171451	dermatan sulfate epimerase-like [Source:HGNC Symbol;Acc:HGNC:18144]	DSEL	-0.764024	1.77552
ENSG00000171853	trafficking protein particle complex 12 [Source:HGNC Symbol;Acc:HGNC:24284]	TRAPPC12	-0.703654	2.78332
ENSG00000171858	ribosomal protein S21 [Source:HGNC Symbol;Acc:HGNC:10409]	RPS21	-0.877208	2.9987
ENSG00000171863	ribosomal protein S7 [Source:HGNC Symbol;Acc:HGNC:10440]	RPS7	-0.695132	2.97074
ENSG00000171903	cytochrome P450 family 4 subfamily F member 11 [Source:HGNC Symbol;Acc:HGNC:13265]	CYP4F11	-0.513287	1.58194
ENSG00000172497	acyl-CoA thioesterase 12 [Source:HGNC Symbol;Acc:HGNC:24436]	ACOT12	-0.517324	1.59358
ENSG00000172586	coiled-coil-helix-coiled-coil-helix domain containing 1 [Source:HGNC Symbol;Acc:HGNC:23518]	CHCHD1	-0.593636	2.25952
ENSG00000172590	mitochondrial ribosomal protein L52 [Source:HGNC Symbol;Acc:HGNC:16655]	MRPL52	-0.6203	2.07945
ENSG00000172757	cofilin 1 [Source:HGNC Symbol;Acc:HGNC:1874]	CFL1	-0.564564	3.60226
ENSG00000172785	COBW domain containing 1 [Source:HGNC Symbol;Acc:HGNC:17134]	CBWD1	-0.662986	3.07129
ENSG00000172809	ribosomal protein L38 [Source:HGNC Symbol;Acc:HGNC:10349]	RPL38	-0.863889	3.7827
ENSG00000172955	alcohol dehydrogenase 6 (class V) [Source:HGNC Symbol;Acc:HGNC:255]	ADH6	-0.824245	2.6101
ENSG00000173013	coiled-coil domain containing 96 [Source:HGNC Symbol;Acc:HGNC:26900]	CCDC96	-0.51587	1.58224
ENSG00000173141	mitochondrial ribosomal protein L57 [Source:HGNC Symbol;Acc:HGNC:14514]	MRPL57	-0.515574	1.37796
ENSG00000173157	ADAM metallopeptidase with thrombospondin type 1 motif 20 [Source:HGNC Symbol;Acc:HGNC:17178]	ADAMTS20	-0.684233	1.44943
ENSG00000173193	poly(ADP-ribose) polymerase family member 14 [Source:HGNC Symbol;Acc:HGNC:29232]	PARP14	-0.717937	2.23354
ENSG00000173418	N(alpha)-acetyltransferase 20, NatB catalytic subunit [Source:HGNC Symbol;Acc:HGNC:15908]	NAA20	-0.534911	3.332
ENSG00000173432	serum amyloid A1 [Source:HGNC Symbol;Acc:HGNC:10513]	SAA1	-0.56346	1.73241
ENSG00000173486	FK506 binding protein 2 [Source:HGNC Symbol;Acc:HGNC:3718]	FKBP2	-0.530818	2.12947
ENSG00000173638	solute carrier family 19 member 1 [Source:HGNC Symbol;Acc:HGNC:10937]	SLC19A1	-0.810505	9.76942
ENSG00000173660	ubiquinol-cytochrome c reductase hinge protein [Source:HGNC Symbol;Acc:HGNC:12590]	UQCRH	-0.785712	3.47827
ENSG00000174109	chromosome 16 open reading frame 91 [Source:HGNC Symbol;Acc:HGNC:27558]	C16orf91	-0.664086	3.65784
ENSG00000174547	mitochondrial ribosomal protein L11 [Source:HGNC Symbol;Acc:HGNC:14042]	MRPL11	-0.735082	3.27626
ENSG00000174721	fibroblast growth factor binding protein 3 [Source:HGNC Symbol;Acc:HGNC:23428]	FGFBP3	-1.03503	4.24499
ENSG00000174886	NADH:ubiquinone oxidoreductase subunit A11 [Source:HGNC Symbol;Acc:HGNC:20371]	NDUFA11	-0.513208	1.34228
ENSG00000174917	chromosome 19 open reading frame 70 [Source:HGNC Symbol;Acc:HGNC:33702]	C19orf70	-0.718272	2.54067
ENSG00000175161	cell adhesion molecule 2 [Source:HGNC Symbol;Acc:HGNC:29849]	CADM2	-0.606258	1.32057
ENSG00000175193	presenilin associated rhomboid like [Source:HGNC Symbol;Acc:HGNC:18253]	PARL	-0.57116	1.71268
ENSG00000175324	LSM1 homolog, mRNA degradation associated [Source:HGNC Symbol;Acc:HGNC:20472]	LSM1	-0.524461	2.02496
ENSG00000175334	barrier to autointegration factor 1 [Source:HGNC Symbol;Acc:HGNC:17397]	BANF1	-0.576722	3.033
ENSG00000175806	methionine sulfoxide reductase A [Source:HGNC Symbol;Acc:HGNC:7377]	MSRA	-0.790147	3.8229
ENSG00000176024	zinc finger protein 613 [Source:HGNC Symbol;Acc:HGNC:25827]	ZNF613	-0.502557	1.89002
ENSG00000176101	SS nuclear autoantigen 1 [Source:HGNC Symbol;Acc:HGNC:11321]	SSNA1	-0.628241	2.22198
ENSG00000176153	glutathione peroxidase 2 [Source:HGNC Symbol;Acc:HGNC:4554]	GPX2	-0.83053	2.62991
ENSG00000176909	MEF2 activating motif and SAP domain containing transcriptional regulator [Source:HGNC Symbol;Acc:HGNC:26689]	MAMSTR	-0.603551	3.27336
ENSG00000177105	ras homolog family member G [Source:HGNC Symbol;Acc:HGNC:672]	RHOG	-0.524938	1.96497
ENSG00000177108	zinc finger DHHC-type containing 22 [Source:HGNC Symbol;Acc:HGNC:20106]	ZDHHC22	-0.612993	1.94653
ENSG00000177380	PTPRF interacting protein alpha 3 [Source:HGNC Symbol;Acc:HGNC:9247]	PPFIA3	-0.517148	3.04514
ENSG00000177410	ZNFX1 antisense RNA 1 [Source:HGNC Symbol;Acc:HGNC:33101]	ZFAS1	-0.507367	1.42245
ENSG00000177459	glutamate rich 5 [Source:HGNC Symbol;Acc:HGNC:26823]	ERICH5	-0.536216	2.50882
ENSG00000177556	antioxidant 1 copper chaperone [Source:HGNC Symbol;Acc:HGNC:798]	ATOX1	-0.547332	1.62559
ENSG00000177575	CD163 molecule [Source:HGNC Symbol;Acc:HGNC:1631]	CD163	-0.86362	2.75042
ENSG00000177600	ribosomal protein lateral stalk subunit P2 [Source:HGNC Symbol;Acc:HGNC:10377]	RPLP2	-0.813894	2.98247
ENSG00000177685	calcium release activated channel regulator 2B [Source:HGNC Symbol;Acc:HGNC:28703]	CRACR2B	-0.568689	1.95024
ENSG00000177697	CD151 molecule (Raph blood group) [Source:HGNC Symbol;Acc:HGNC:1630]	CD151	-0.552459	2.62806
ENSG00000177954	ribosomal protein S27 [Source:HGNC Symbol;Acc:HGNC:10416]	RPS27	-0.726977	2.14461
ENSG00000178096	bolA family member 1 [Source:HGNC Symbol;Acc:HGNC:24263]	BOLA1	-0.511722	2.36626
ENSG00000178449	COX14, cytochrome c oxidase assembly factor [Source:HGNC Symbol;Acc:HGNC:28216]	COX14	-0.679303	2.15004
ENSG00000178773	copine 7 [Source:HGNC Symbol;Acc:HGNC:2320]	CPNE7	-0.67987	1.59069
ENSG00000178982	eukaryotic translation initiation factor 3 subunit K [Source:HGNC Symbol;Acc:HGNC:24656]	EIF3K	-0.648664	3.36333
ENSG00000178988	Morf4 family associated protein 1 like 1 [Source:HGNC Symbol;Acc:HGNC:28796]	MRFAP1L1	-0.586883	6.29195
ENSG00000179010	Morf4 family associated protein 1 [Source:HGNC Symbol;Acc:HGNC:24549]	MRFAP1	-0.661964	5.68014
ENSG00000179085	dolichyl-phosphate mannosyltransferase subunit 3 [Source:HGNC Symbol;Acc:HGNC:3007]	DPM3	-0.509505	1.4989
ENSG00000179115	phenylalanyl-tRNA synthetase alpha subunit [Source:HGNC Symbol;Acc:HGNC:3592]	FARSA	-0.583285	2.4938
ENSG00000179218	calreticulin [Source:HGNC Symbol;Acc:HGNC:1455]	CALR	-0.56549	2.98253
ENSG00000179846	NTPase KAP family P-loop domain containing 1 [Source:HGNC Symbol;Acc:HGNC:24739]	NKPD1	-0.64553	1.99246
ENSG00000179950	poly(U) binding splicing factor 60 [Source:HGNC Symbol;Acc:HGNC:17042]	PUF60	-0.528683	2.54998
ENSG00000180098	tRNA selenocysteine 1 associated protein 1 [Source:HGNC Symbol;Acc:HGNC:30813]	TRNAU1AP	-0.500499	2.35271
ENSG00000180198	regulator of chromosome condensation 1 [Source:HGNC Symbol;Acc:HGNC:1913]	RCC1	-0.647572	5.57872
ENSG00000180209	myosin light chain, phosphorylatable, fast skeletal muscle [Source:HGNC Symbol;Acc:HGNC:29824]	MYLPF	-0.825496	1.95189
ENSG00000180210	coagulation factor II, thrombin [Source:HGNC Symbol;Acc:HGNC:3535]	F2	-1.31758	4.73905
ENSG00000180353	hematopoietic cell-specific Lyn substrate 1 [Source:HGNC Symbol;Acc:HGNC:4844]	HCLS1	-0.785366	1.86242
ENSG00000180432	cytochrome P450 family 8 subfamily B member 1 [Source:HGNC Symbol;Acc:HGNC:2653]	CYP8B1	-0.668677	2.06776
ENSG00000180573	histone cluster 1 H2A family member c [Source:HGNC Symbol;Acc:HGNC:4733]	HIST1H2AC	-0.501949	1.34017
ENSG00000180596	histone cluster 1 H2B family member c [Source:HGNC Symbol;Acc:HGNC:4757]	HIST1H2BC	-1.00708	3.60408
ENSG00000180822	proteasome assembly chaperone 4 [Source:HGNC Symbol;Acc:HGNC:21108]	PSMG4	-0.579009	1.69521
ENSG00000180879	signal sequence receptor subunit 4 [Source:HGNC Symbol;Acc:HGNC:11326]	SSR4	-0.66299	2.53463
ENSG00000180992	mitochondrial ribosomal protein L14 [Source:HGNC Symbol;Acc:HGNC:14279]	MRPL14	-0.715204	2.8612
ENSG00000181045	solute carrier family 26 member 11 [Source:HGNC Symbol;Acc:HGNC:14471]	SLC26A11	-0.504006	1.32085
ENSG00000181218	histone cluster 3 H2A [Source:HGNC Symbol;Acc:HGNC:20507]	HIST3H2A	-0.949885	4.78443
ENSG00000181418	dendrin [Source:HGNC Symbol;Acc:HGNC:24458]	DDN	-0.720807	1.77645
ENSG00000181873	IBA57 homolog, iron-sulfur cluster assembly [Source:HGNC Symbol;Acc:HGNC:27302]	IBA57	-0.552725	4.21611
ENSG00000182004	small nuclear ribonucleoprotein polypeptide E [Source:HGNC Symbol;Acc:HGNC:11161]	SNRPE	-0.611751	2.55866
ENSG00000182180	mitochondrial ribosomal protein S16 [Source:HGNC Symbol;Acc:HGNC:14048]	MRPS16	-0.558621	2.57739
ENSG00000182492	biglycan [Source:HGNC Symbol;Acc:HGNC:1044]	BGN	-0.532662	1.30566
ENSG00000182518	family with sequence similarity 104 member B [Source:HGNC Symbol;Acc:HGNC:25085]	FAM104B	-0.632592	2.3192
ENSG00000182774	ribosomal protein S17 [Source:HGNC Symbol;Acc:HGNC:10397]	RPS17	-0.678981	2.18023
ENSG00000182899	ribosomal protein L35a [Source:HGNC Symbol;Acc:HGNC:10345]	RPL35A	-0.936973	4.32275
ENSG00000183048	solute carrier family 25 member 10 [Source:HGNC Symbol;Acc:HGNC:10980]	SLC25A10	-0.651541	3.58782
ENSG00000183172	single-pass membrane protein with aspartate rich tail 1 [Source:HGNC Symbol;Acc:HGNC:25055]	SMDT1	-0.605989	1.8703
ENSG00000183598	histone cluster 2 H3 family member d [Source:HGNC Symbol;Acc:HGNC:25311]	HIST2H3D	-0.929004	2.97507
ENSG00000183617	mitochondrial ribosomal protein L54 [Source:HGNC Symbol;Acc:HGNC:16685]	MRPL54	-0.705802	3.04102
ENSG00000183648	NADH:ubiquinone oxidoreductase subunit B1 [Source:HGNC Symbol;Acc:HGNC:7695]	NDUFB1	-0.648196	2.12915
ENSG00000183666	glucuronidase, beta pseudogene 1 [Source:HGNC Symbol;Acc:HGNC:13670]	GUSBP1	-0.598263	2.12796
ENSG00000183747	acyl-CoA synthetase medium chain family member 2A [Source:HGNC Symbol;Acc:HGNC:32017]	ACSM2A	-0.92804	3.00032
ENSG00000183873	sodium voltage-gated channel alpha subunit 5 [Source:HGNC Symbol;Acc:HGNC:10593]	SCN5A	-0.633677	2.37155
ENSG00000184162	nuclear receptor 2C2 associated protein [Source:HGNC Symbol;Acc:HGNC:30763]	NR2C2AP	-0.658194	6.51378
ENSG00000184270	histone cluster 2 H2A family member b [Source:HGNC Symbol;Acc:HGNC:20508]	HIST2H2AB	-0.874495	2.2492
ENSG00000184281	tumor suppressing subtransferable candidate 4 [Source:HGNC Symbol;Acc:HGNC:12386]	TSSC4	-0.769792	5.98462
ENSG00000184924	peptidyl-tRNA hydrolase domain containing 1 [Source:HGNC Symbol;Acc:HGNC:33782]	PTRHD1	-0.684367	2.6278
ENSG00000184983	NADH:ubiquinone oxidoreductase subunit A6 [Source:HGNC Symbol;Acc:HGNC:7690]	NDUFA6	-0.579834	2.63521
ENSG00000185085	integrator complex subunit 5 [Source:HGNC Symbol;Acc:HGNC:29352]	INTS5	-0.528019	2.49686
ENSG00000185163	DEAD-box helicase 51 [Source:HGNC Symbol;Acc:HGNC:20082]	DDX51	-0.690694	4.30594
ENSG00000185187	single Ig and TIR domain containing [Source:HGNC Symbol;Acc:HGNC:30575]	SIGIRR	-0.531775	2.38844
ENSG00000185627	proteasome 26S subunit, non-ATPase 13 [Source:HGNC Symbol;Acc:HGNC:9558]	PSMD13	-0.505638	4.72471
ENSG00000185803	solute carrier family 52 member 2 [Source:HGNC Symbol;Acc:HGNC:30224]	SLC52A2	-0.758547	6.39049
ENSG00000185838	G protein subunit beta 1 like [Source:HGNC Symbol;Acc:HGNC:4397]	GNB1L	-0.63956	3.2936
ENSG00000185896	lysosomal associated membrane protein 1 [Source:HGNC Symbol;Acc:HGNC:6499]	LAMP1	-0.670536	2.53432
ENSG00000186205	mitochondrial amidoxime reducing component 1 [Source:HGNC Symbol;Acc:HGNC:26189]	MARC1	-0.63666	4.30114
ENSG00000186468	ribosomal protein S23 [Source:HGNC Symbol;Acc:HGNC:10410]	RPS23	-0.74654	2.81576
ENSG00000186517	Rho GTPase activating protein 30 [Source:HGNC Symbol;Acc:HGNC:27414]	ARHGAP30	-0.803385	2.3337
ENSG00000186529	cytochrome P450 family 4 subfamily F member 3 [Source:HGNC Symbol;Acc:HGNC:2646]	CYP4F3	-1.12284	3.64065
ENSG00000186792	hyaluronoglucosaminidase 3 [Source:HGNC Symbol;Acc:HGNC:5322]	HYAL3	-0.613733	3.05419
ENSG00000187051	ribosomal protein S19 binding protein 1 [Source:HGNC Symbol;Acc:HGNC:28749]	RPS19BP1	-0.714066	2.41387
ENSG00000187498	collagen type IV alpha 1 chain [Source:HGNC Symbol;Acc:HGNC:2202]	COL4A1	-0.727166	2.45958
ENSG00000187630	dehydrogenase/reductase 4 like 2 [Source:HGNC Symbol;Acc:HGNC:19731]	DHRS4L2	-0.625792	2.91733
ENSG00000187758	alcohol dehydrogenase 1A (class I), alpha polypeptide [Source:HGNC Symbol;Acc:HGNC:249]	ADH1A	-1.22359	4.32542
ENSG00000187778	microspherule protein 1 [Source:HGNC Symbol;Acc:HGNC:6960]	MCRS1	-0.559234	4.73075
ENSG00000187867	paralemmin 3 [Source:HGNC Symbol;Acc:HGNC:33274]	PALM3	-0.560507	2.39845
ENSG00000188460	actin, beta pseudogene 11 [Source:HGNC Symbol;Acc:HGNC:33971]	ACTBP11	-0.662273	1.6211
ENSG00000188536	hemoglobin subunit alpha 2 [Source:HGNC Symbol;Acc:HGNC:4824]	HBA2	-0.775359	2.33048
ENSG00000188846	ribosomal protein L14 [Source:HGNC Symbol;Acc:HGNC:10305]	RPL14	-0.597507	2.5028
ENSG00000188883	killer cell lectin like receptor G2 [Source:HGNC Symbol;Acc:HGNC:24778]	KLRG2	-0.674529	5.1607
ENSG00000189046	alkB homolog 2, alpha-ketoglutarate dependent dioxygenase [Source:HGNC Symbol;Acc:HGNC:32487]	ALKBH2	-0.594823	3.58607
ENSG00000189056	reelin [Source:HGNC Symbol;Acc:HGNC:9957]	RELN	-1.16959	4.02397
ENSG00000196141	spermatogenesis associated serine rich 2 like [Source:HGNC Symbol;Acc:HGNC:24574]	SPATS2L	-0.510926	4.85144
ENSG00000196235	SPT5 homolog, DSIF elongation factor subunit [Source:HGNC Symbol;Acc:HGNC:11469]	SUPT5H	-0.699986	2.40418
ENSG00000196262	peptidylprolyl isomerase A [Source:HGNC Symbol;Acc:HGNC:9253]	PPIA	-0.514849	3.11522
ENSG00000196419	X-ray repair cross complementing 6 [Source:HGNC Symbol;Acc:HGNC:4055]	XRCC6	-0.588179	1.92136
ENSG00000196531	nascent polypeptide-associated complex alpha subunit [Source:HGNC Symbol;Acc:HGNC:7629]	NACA	-0.606895	2.84645
ENSG00000196604	POTE ankyrin domain family member F [Source:HGNC Symbol;Acc:HGNC:33905]	POTEF	-0.799034	2.34796
ENSG00000196620	UDP glucuronosyltransferase family 2 member B15 [Source:HGNC Symbol;Acc:HGNC:12546]	UGT2B15	-0.593238	1.82613
ENSG00000196656	0	AC004057.1	-0.855715	2.97752
ENSG00000196683	translocase of outer mitochondrial membrane 7 [Source:HGNC Symbol;Acc:HGNC:21648]	TOMM7	-0.822643	2.81792
ENSG00000196747	histone cluster 1 H2A family member i [Source:HGNC Symbol;Acc:HGNC:4725]	HIST1H2AI	-0.784358	2.89595
ENSG00000196787	histone cluster 1 H2A family member g [Source:HGNC Symbol;Acc:HGNC:4737]	HIST1H2AG	-0.637067	1.70166
ENSG00000196954	caspase 4 [Source:HGNC Symbol;Acc:HGNC:1505]	CASP4	-0.592612	1.82426
ENSG00000196976	L antigen family member 3 [Source:HGNC Symbol;Acc:HGNC:26058]	LAGE3	-0.783212	3.06122
ENSG00000197019	SERTA domain containing 1 [Source:HGNC Symbol;Acc:HGNC:17932]	SERTAD1	-0.645742	3.62408
ENSG00000197111	poly(rC) binding protein 2 [Source:HGNC Symbol;Acc:HGNC:8648]	PCBP2	-0.536236	2.24079
ENSG00000197142	acyl-CoA synthetase long chain family member 5 [Source:HGNC Symbol;Acc:HGNC:16526]	ACSL5	-0.894402	2.67977
ENSG00000197150	ATP binding cassette subfamily B member 8 [Source:HGNC Symbol;Acc:HGNC:49]	ABCB8	-0.55115	3.81129
ENSG00000197238	histone cluster 1 H4 family member j [Source:HGNC Symbol;Acc:HGNC:4785]	HIST1H4J	-1.27079	6.52011
ENSG00000197345	mitochondrial ribosomal protein L21 [Source:HGNC Symbol;Acc:HGNC:14479]	MRPL21	-0.676094	2.79689
ENSG00000197408	cytochrome P450 family 2 subfamily B member 6 [Source:HGNC Symbol;Acc:HGNC:2615]	CYP2B6	-0.718687	2.23439
ENSG00000197451	heterogeneous nuclear ribonucleoprotein A/B [Source:HGNC Symbol;Acc:HGNC:5034]	HNRNPAB	-0.708883	5.87432
ENSG00000197744	prothymosin, alpha pseudogene 2 [Source:HGNC Symbol;Acc:HGNC:9625]	PTMAP2	-0.788654	4.24803
ENSG00000197756	ribosomal protein L37a [Source:HGNC Symbol;Acc:HGNC:10348]	RPL37A	-0.701766	2.22313
ENSG00000197766	complement factor D [Source:HGNC Symbol;Acc:HGNC:2771]	CFD	-0.547934	2.0053
ENSG00000197785	ATPase family, AAA domain containing 3A [Source:HGNC Symbol;Acc:HGNC:25567]	ATAD3A	-0.678775	4.35163
ENSG00000197956	S100 calcium binding protein A6 [Source:HGNC Symbol;Acc:HGNC:10496]	S100A6	-0.891261	2.85317
ENSG00000197958	ribosomal protein L12 [Source:HGNC Symbol;Acc:HGNC:10302]	RPL12	-0.681576	2.29167
ENSG00000197982	chromosome 1 open reading frame 122 [Source:HGNC Symbol;Acc:HGNC:24789]	C1orf122	-0.725461	2.7715
ENSG00000197989	small nucleolar RNA host gene 12 [Source:HGNC Symbol;Acc:HGNC:30062]	SNHG12	-0.560982	1.52287
ENSG00000198026	zinc finger protein 335 [Source:HGNC Symbol;Acc:HGNC:15807]	ZNF335	-0.600087	3.21218
ENSG00000198074	aldo-keto reductase family 1 member B10 [Source:HGNC Symbol;Acc:HGNC:382]	AKR1B10	-0.620118	1.47575
ENSG00000198198	SZT2, KICSTOR complex subunit [Source:HGNC Symbol;Acc:HGNC:29040]	SZT2	-0.501355	1.33406
ENSG00000198242	ribosomal protein L23a [Source:HGNC Symbol;Acc:HGNC:10317]	RPL23A	-0.667006	2.52077
ENSG00000198258	ubiquitin like 5 [Source:HGNC Symbol;Acc:HGNC:13736]	UBL5	-0.600783	2.20374
ENSG00000198610	aldo-keto reductase family 1 member C4 [Source:HGNC Symbol;Acc:HGNC:387]	AKR1C4	-1.14293	3.89465
ENSG00000198755	ribosomal protein L10a [Source:HGNC Symbol;Acc:HGNC:10299]	RPL10A	-0.605392	2.30854
ENSG00000198771	RCSD domain containing 1 [Source:HGNC Symbol;Acc:HGNC:28310]	RCSD1	-0.815481	2.40049
ENSG00000198832	selenoprotein M [Source:HGNC Symbol;Acc:HGNC:30397]	SELENOM	-0.66167	2.20186
ENSG00000198918	ribosomal protein L39 [Source:HGNC Symbol;Acc:HGNC:10350]	RPL39	-0.873644	3.35763
ENSG00000198951	alpha-N-acetylgalactosaminidase [Source:HGNC Symbol;Acc:HGNC:7631]	NAGA	-0.524898	4.11583
ENSG00000198960	armadillo repeat containing, X-linked 6 [Source:HGNC Symbol;Acc:HGNC:26094]	ARMCX6	-0.501729	3.55254
ENSG00000200087	small nucleolar RNA, H/ACA box 73B [Source:HGNC Symbol;Acc:HGNC:10116]	SNORA73B	-0.645615	1.58314
ENSG00000200312	RNA, 7SK small nuclear pseudogene 255 [Source:HGNC Symbol;Acc:HGNC:45979]	RN7SKP255	-0.565752	1.74056
ENSG00000202058	RNA, 7SK small nuclear pseudogene 80 [Source:HGNC Symbol;Acc:HGNC:45804]	RN7SKP80	-0.771593	2.41753
ENSG00000203747	Fc fragment of IgG receptor IIIa [Source:HGNC Symbol;Acc:HGNC:3619]	FCGR3A	-0.644696	1.98979
ENSG00000203872	chromosome 6 open reading frame 163 [Source:HGNC Symbol;Acc:HGNC:21403]	C6orf163	-0.975343	2.57789
ENSG00000204070	SYS1, golgi trafficking protein [Source:HGNC Symbol;Acc:HGNC:16162]	SYS1	-0.740814	4.20993
ENSG00000204160	zinc finger DHHC-type containing 18 [Source:HGNC Symbol;Acc:HGNC:20712]	ZDHHC18	-0.58291	2.0224
ENSG00000204220	prefoldin subunit 6 [Source:HGNC Symbol;Acc:HGNC:4926]	PFDN6	-0.705597	5.67674
ENSG00000204434	POTE ankyrin domain family member K, pseudogene [Source:HGNC Symbol;Acc:HGNC:30182]	POTEKP	-0.912817	2.38642
ENSG00000204713	tripartite motif containing 27 [Source:HGNC Symbol;Acc:HGNC:9975]	TRIM27	-0.543132	2.57867
ENSG00000204922	ubiquinol-cytochrome c reductase complex assembly factor 3 [Source:HGNC Symbol;Acc:HGNC:34399]	UQCC3	-0.714847	2.26424
ENSG00000205060	solute carrier family 35 member B4 [Source:HGNC Symbol;Acc:HGNC:20584]	SLC35B4	-0.502101	2.7939
ENSG00000205352	proline rich 13 [Source:HGNC Symbol;Acc:HGNC:24528]	PRR13	-0.608129	2.94008
ENSG00000205581	high mobility group nucleosome binding domain 1 [Source:HGNC Symbol;Acc:HGNC:4984]	HMGN1	-0.61975	3.91956
ENSG00000205664	0	BX890604.1	-0.534925	1.75298
ENSG00000205913	SRRM2 antisense RNA 1 [Source:HGNC Symbol;Acc:HGNC:44162]	SRRM2-AS1	-0.549784	1.72295
ENSG00000205927	oligodendrocyte transcription factor 2 [Source:HGNC Symbol;Acc:HGNC:9398]	OLIG2	-0.746006	3.64486
ENSG00000206530	cilia and flagella associated protein 44 [Source:HGNC Symbol;Acc:HGNC:25631]	CFAP44	-0.871587	2.23368
ENSG00000211893	immunoglobulin heavy constant gamma 2 (G2m marker) [Source:HGNC Symbol;Acc:HGNC:5526]	IGHG2	-0.844049	2.67584
ENSG00000211895	immunoglobulin heavy constant alpha 1 [Source:HGNC Symbol;Acc:HGNC:5478]	IGHA1	-0.690714	2.14057
ENSG00000211899	immunoglobulin heavy constant mu [Source:HGNC Symbol;Acc:HGNC:5541]	IGHM	-0.719741	2.23887
ENSG00000213058	0	AL365357.1	-0.587085	1.5475
ENSG00000213071	lipoprotein(a) like 2, pseudogene [Source:HGNC Symbol;Acc:HGNC:21210]	LPAL2	-0.550438	1.68946
ENSG00000213216	0	AC007066.1	-0.628611	1.30206
ENSG00000213235	eukaryotic translation elongation factor 1 alpha 1 pseudogene 16 [Source:HGNC Symbol;Acc:HGNC:37889]	EEF1A1P16	-0.995754	2.76628
ENSG00000213442	ribosomal protein L18a pseudogene 3 [Source:HGNC Symbol;Acc:HGNC:31387]	RPL18AP3	-0.550989	1.46235
ENSG00000213523	steroid receptor RNA activator 1 [Source:HGNC Symbol;Acc:HGNC:11281]	SRA1	-0.587952	2.48517
ENSG00000213593	thioredoxin related transmembrane protein 2 [Source:HGNC Symbol;Acc:HGNC:30739]	TMX2	-0.542914	2.62052
ENSG00000213719	chloride intracellular channel 1 [Source:HGNC Symbol;Acc:HGNC:2062]	CLIC1	-0.533737	3.02204
ENSG00000213741	ribosomal protein S29 [Source:HGNC Symbol;Acc:HGNC:10419]	RPS29	-0.778725	2.32308
ENSG00000213755	0	AC093270.1	-0.646414	1.40969
ENSG00000213860	ribosomal protein L21 pseudogene 75 [Source:HGNC Symbol;Acc:HGNC:36460]	RPL21P75	-0.827688	2.28527
ENSG00000214113	LYR motif containing 4 [Source:HGNC Symbol;Acc:HGNC:21365]	LYRM4	-0.639976	2.48811
ENSG00000214114	MYC binding protein [Source:HGNC Symbol;Acc:HGNC:7554]	MYCBP	-0.589484	3.10382
ENSG00000214253	fission, mitochondrial 1 [Source:HGNC Symbol;Acc:HGNC:21689]	FIS1	-0.542736	1.80083
ENSG00000214309	metallo-beta-lactamase domain containing 1 [Source:HGNC Symbol;Acc:HGNC:22180]	MBLAC1	-0.865131	4.50107
ENSG00000214485	ribosomal protein L7 pseudogene 1 [Source:HGNC Symbol;Acc:HGNC:10367]	RPL7P1	-0.513002	1.31802
ENSG00000214706	interferon related developmental regulator 2 [Source:HGNC Symbol;Acc:HGNC:5457]	IFRD2	-0.537505	2.88165
ENSG00000214756	methyltransferase like 12 [Source:HGNC Symbol;Acc:HGNC:33113]	METTL12	-0.736947	2.32598
ENSG00000214796	0	AC098934.1	-0.564183	2.12642
ENSG00000214881	transmembrane protein 14D, pseudogene [Source:HGNC Symbol;Acc:HGNC:15660]	TMEM14DP	-0.642276	1.34113
ENSG00000215021	prohibitin 2 [Source:HGNC Symbol;Acc:HGNC:30306]	PHB2	-0.530951	3.26099
ENSG00000218426	0	AL590867.2	-0.528985	1.31827
ENSG00000220842	ribosomal protein L21 pseudogene 16 [Source:HGNC Symbol;Acc:HGNC:31396]	RPL21P16	-0.579545	1.63536
ENSG00000221963	apolipoprotein L6 [Source:HGNC Symbol;Acc:HGNC:14870]	APOL6	-0.701457	2.01084
ENSG00000221983	ubiquitin A-52 residue ribosomal protein fusion product 1 [Source:HGNC Symbol;Acc:HGNC:12458]	UBA52	-0.759836	3.229
ENSG00000223496	exosome component 6 [Source:HGNC Symbol;Acc:HGNC:19055]	EXOSC6	-0.584922	6.33249
ENSG00000223599	0	AL513523.1	-0.536136	1.37062
ENSG00000224114	0	AL591846.1	-0.553844	1.53946
ENSG00000224349	0	AL365226.1	-0.551321	1.39639
ENSG00000224509	0	AC010884.1	-0.802654	1.8802
ENSG00000224614	TNK2 antisense RNA 1 [Source:HGNC Symbol;Acc:HGNC:49093]	TNK2-AS1	-0.690701	1.64652
ENSG00000224631	ribosomal protein S27a pseudogene 16 [Source:HGNC Symbol;Acc:HGNC:36855]	RPS27AP16	-0.568528	1.48538
ENSG00000224738	0	AC099850.1	-0.542112	2.09362
ENSG00000224861	Y-box binding protein 1 pseudogene 1 [Source:HGNC Symbol;Acc:HGNC:8015]	YBX1P1	-0.535969	1.37427
ENSG00000225392	0	AC016700.1	-0.719532	1.57946
ENSG00000225792	0	AC004540.2	-0.835271	2.13865
ENSG00000225921	nucleolar protein 7 [Source:HGNC Symbol;Acc:HGNC:21040]	NOL7	-0.564589	2.71616
ENSG00000226445	0	BX322234.1	-0.670094	1.40825
ENSG00000227063	ribosomal protein L41 pseudogene 1 [Source:HGNC Symbol;Acc:HGNC:10356]	RPL41P1	-0.924841	3.36694
ENSG00000227097	ribosomal protein S28 pseudogene 7 [Source:HGNC Symbol;Acc:HGNC:35787]	RPS28P7	-0.910957	3.21833
ENSG00000227854	0	AL590135.1	-0.6513	1.37034
ENSG00000227887	ribosomal protein S26 pseudogene 13 [Source:HGNC Symbol;Acc:HGNC:35784]	RPS26P13	-0.740656	1.64054
ENSG00000228278	orosomucoid 2 [Source:HGNC Symbol;Acc:HGNC:8499]	ORM2	-0.521346	1.47418
ENSG00000228340	MIR646 host gene [Source:HGNC Symbol;Acc:HGNC:27659]	MIR646HG	-0.627127	1.69681
ENSG00000228474	oligosaccharyltransferase complex subunit 4, non-catalytic [Source:HGNC Symbol;Acc:HGNC:32483]	OST4	-0.668564	1.84004
ENSG00000228649	small nucleolar RNA host gene 26 [Source:HGNC Symbol;Acc:HGNC:53131]	SNHG26	-0.88368	2.31525
ENSG00000229117	ribosomal protein L41 [Source:HGNC Symbol;Acc:HGNC:10354]	RPL41	-0.699274	2.08914
ENSG00000229931	0	AL137003.1	-0.603321	1.30955
ENSG00000230330	high mobility group nucleosomal binding domain 2 pseudogene 3 [Source:HGNC Symbol;Acc:HGNC:33566]	HMGN2P3	-0.664321	2.45135
ENSG00000230532	0	AC091133.1	-0.771372	1.74962
ENSG00000231120	basic transcription factor 3 pseudogene 10 [Source:HGNC Symbol;Acc:HGNC:38570]	BTF3P10	-0.789812	1.81737
ENSG00000231500	ribosomal protein S18 [Source:HGNC Symbol;Acc:HGNC:10401]	RPS18	-0.747452	2.82331
ENSG00000231769	0	AL035701.1	-0.673315	1.67819
ENSG00000231993	EP300 antisense RNA 1 [Source:HGNC Symbol;Acc:HGNC:50504]	EP300-AS1	-0.814857	2.10844
ENSG00000232112	translation machinery associated 7 homolog [Source:HGNC Symbol;Acc:HGNC:26932]	TMA7	-0.677883	1.92157
ENSG00000232527	0	AC245595.1	-0.640494	1.6965
ENSG00000233101	HOXB cluster antisense RNA 3 [Source:HGNC Symbol;Acc:HGNC:40283]	HOXB-AS3	-0.619855	2.76407
ENSG00000233254	ribosomal protein L21 pseudogene 134 [Source:HGNC Symbol;Acc:HGNC:36006]	RPL21P134	-0.668553	1.79066
ENSG00000233903	0	Z83851.1	-0.857951	2.076
ENSG00000233927	ribosomal protein S28 [Source:HGNC Symbol;Acc:HGNC:10418]	RPS28	-0.771165	2.36495
ENSG00000233954	ubiquinol-cytochrome c reductase hinge protein like [Source:HGNC Symbol;Acc:HGNC:51714]	UQCRHL	-0.790065	3.27396
ENSG00000234017	0	AC022018.1	-0.617785	1.53494
ENSG00000234287	0	AC099560.2	-0.870417	2.30353
ENSG00000234327	0	AC012146.1	-0.564815	1.48929
ENSG00000234354	ribosomal protein S26 pseudogene 47 [Source:HGNC Symbol;Acc:HGNC:36368]	RPS26P47	-0.627726	1.5855
ENSG00000234797	ribosomal protein S3A pseudogene 6 [Source:HGNC Symbol;Acc:HGNC:18630]	RPS3AP6	-0.567484	2.12366
ENSG00000235034	chromosome 19 open reading frame 81 [Source:HGNC Symbol;Acc:HGNC:40041]	C19orf81	-0.741331	2.56912
ENSG00000235065	ribosomal protein L24 pseudogene 2 [Source:HGNC Symbol;Acc:HGNC:16597]	RPL24P2	-0.867775	3.60968
ENSG00000235174	0	RPL39P3	-0.923823	3.55426
ENSG00000235552	0	RPL6P27	-0.61218	1.95461
ENSG00000235774	0	AC023347.1	-0.581323	1.60312
ENSG00000235919	ASH1L antisense RNA 1 [Source:HGNC Symbol;Acc:HGNC:44146]	ASH1L-AS1	-0.540853	1.60359
ENSG00000235961	PNMA family member 6A [Source:HGNC Symbol;Acc:HGNC:28248]	PNMA6A	-0.718508	4.98242
ENSG00000236325	0	AC005300.1	-0.659023	1.36903
ENSG00000236499	long intergenic non-protein coding RNA 896 [Source:HGNC Symbol;Acc:HGNC:26519]	LINC00896	-0.846961	2.07787
ENSG00000236552	ribosomal protein L13a pseudogene 5 [Source:HGNC Symbol;Acc:HGNC:23736]	RPL13AP5	-0.743158	2.34438
ENSG00000237190	CDKN2A interacting protein N-terminal like [Source:HGNC Symbol;Acc:HGNC:30545]	CDKN2AIPNL	-0.564471	2.5433
ENSG00000237883	DGUOK antisense RNA 1 [Source:HGNC Symbol;Acc:HGNC:43441]	DGUOK-AS1	-0.683641	2.5323
ENSG00000238045	0	AC009133.1	-0.753975	3.15134
ENSG00000238058	0	AL355574.1	-0.619973	2.08967
ENSG00000238227	transmembrane protein 250 [Source:HGNC Symbol;Acc:HGNC:31009]	TMEM250	-0.62049	4.23476
ENSG00000238251	0	AL133477.1	-0.650838	1.40889
ENSG00000238741	small Cajal body-specific RNA 7 [Source:HGNC Symbol;Acc:HGNC:32563]	SCARNA7	-0.553946	1.50216
ENSG00000239306	RNA binding motif protein 14 [Source:HGNC Symbol;Acc:HGNC:14219]	RBM14	-0.803277	2.68042
ENSG00000239839	defensin alpha 3 [Source:HGNC Symbol;Acc:HGNC:2762]	DEFA3	-0.975989	3.18304
ENSG00000239857	golgi to ER traffic protein 4 [Source:HGNC Symbol;Acc:HGNC:21690]	GET4	-0.610533	1.84481
ENSG00000240230	COX19, cytochrome c oxidase assembly factor [Source:HGNC Symbol;Acc:HGNC:28074]	COX19	-0.519381	2.40581
ENSG00000240356	ribosomal protein L23a pseudogene 7 [Source:HGNC Symbol;Acc:HGNC:17336]	RPL23AP7	-0.570543	2.45908
ENSG00000241015	tropomyosin 3 pseudogene 9 [Source:HGNC Symbol;Acc:HGNC:44142]	TPM3P9	-0.575283	2.44184
ENSG00000241343	ribosomal protein L36a [Source:HGNC Symbol;Acc:HGNC:10359]	RPL36A	-0.7982	2.10856
ENSG00000242114	mitochondrial fission process 1 [Source:HGNC Symbol;Acc:HGNC:26945]	MTFP1	-0.630879	2.69107
ENSG00000242125	small nucleolar RNA host gene 3 [Source:HGNC Symbol;Acc:HGNC:10118]	SNHG3	-1.03239	7.86288
ENSG00000242299	0	AC073861.1	-0.546297	1.37597
ENSG00000242516	long intergenic non-protein coding RNA 960 [Source:HGNC Symbol;Acc:HGNC:48710]	LINC00960	-0.628937	1.50739
ENSG00000242593	0	AC006148.1	-0.731558	1.65278
ENSG00000243199	0	AC115223.1	-0.8855	4.01668
ENSG00000243403	0	AC090543.2	-0.76996	1.75826
ENSG00000243449	chromosome 4 open reading frame 48 [Source:HGNC Symbol;Acc:HGNC:34437]	C4orf48	-0.736279	2.06298
ENSG00000243926	TIPARP antisense RNA 1 [Source:HGNC Symbol;Acc:HGNC:41028]	TIPARP-AS1	-0.579295	1.32671
ENSG00000243955	glutathione S-transferase alpha 1 [Source:HGNC Symbol;Acc:HGNC:4626]	GSTA1	-0.953141	2.80001
ENSG00000244187	transmembrane protein 141 [Source:HGNC Symbol;Acc:HGNC:28211]	TMEM141	-0.658125	2.18064
ENSG00000244313	0	AC024293.1	-0.567895	1.82669
ENSG00000244398	0	AC116533.1	-0.541528	1.48852
ENSG00000244414	complement factor H related 1 [Source:HGNC Symbol;Acc:HGNC:4888]	CFHR1	-0.906847	2.27721
ENSG00000244586	WNT5A antisense RNA 1 [Source:HGNC Symbol;Acc:HGNC:40616]	WNT5A-AS1	-0.809632	2.0422
ENSG00000246705	H2A histone family member J [Source:HGNC Symbol;Acc:HGNC:14456]	H2AFJ	-0.611697	2.73206
ENSG00000246763	RGMB antisense RNA 1 [Source:HGNC Symbol;Acc:HGNC:48666]	RGMB-AS1	-0.828879	2.19749
ENSG00000247092	small nucleolar RNA host gene 10 [Source:HGNC Symbol;Acc:HGNC:27510]	SNHG10	-1.06776	4.98566
ENSG00000247134	0	AC090204.1	-0.508973	1.597
ENSG00000248144	alcohol dehydrogenase 1C (class I), gamma polypeptide [Source:HGNC Symbol;Acc:HGNC:251]	ADH1C	-0.828468	2.61934
ENSG00000248367	0	AC008610.1	-0.859501	2.26247
ENSG00000249116	0	AC025183.1	-0.711995	1.54639
ENSG00000249196	TMEM132D antisense RNA 1 [Source:HGNC Symbol;Acc:HGNC:27466]	TMEM132D-AS1	-0.644527	1.35484
ENSG00000249550	long intergenic non-protein coding RNA 1234 [Source:HGNC Symbol;Acc:HGNC:49757]	LINC01234	-0.509309	2.04179
ENSG00000250959	glutamate dehydrogenase 1 pseudogene 3 [Source:HGNC Symbol;Acc:HGNC:4338]	GLUD1P3	-0.741437	1.84563
ENSG00000253755	immunoglobulin heavy constant gamma P (non-functional) [Source:HGNC Symbol;Acc:HGNC:5529]	IGHGP	-0.725635	2.25879
ENSG00000254369	HOXA cluster antisense RNA 3 [Source:HGNC Symbol;Acc:HGNC:43748]	HOXA-AS3	-0.750326	2.84028
ENSG00000254470	adaptor related protein complex 5 beta 1 subunit [Source:HGNC Symbol;Acc:HGNC:25104]	AP5B1	-0.546747	1.86016
ENSG00000254726	mex-3 RNA binding family member A [Source:HGNC Symbol;Acc:HGNC:33482]	MEX3A	-0.516131	3.514
ENSG00000255224	0	AC109322.1	-0.822019	2.49267
ENSG00000255737	AGAP2 antisense RNA 1 [Source:HGNC Symbol;Acc:HGNC:48633]	AGAP2-AS1	-0.538759	1.98743
ENSG00000256045	MT-RNR2-like 10 [Source:HGNC Symbol;Acc:HGNC:37167]	MTRNR2L10	-0.851569	2.06169
ENSG00000256393	0	RPL41P5	-0.930054	3.23279
ENSG00000256849	t-complex 1 pseudogene 3 [Source:HGNC Symbol;Acc:HGNC:21630]	TCP1P3	-0.644972	1.37627
ENSG00000256940	0	AP001453.2	-0.746246	2.40647
ENSG00000257179	high mobility group nucleosomal binding domain 2 pseudogene 6 [Source:HGNC Symbol;Acc:HGNC:33574]	HMGN2P6	-0.610666	1.41329
ENSG00000257727	canopy FGF signaling regulator 2 [Source:HGNC Symbol;Acc:HGNC:13529]	CNPY2	-0.643893	2.24633
ENSG00000258017	0	AC011603.2	-0.653295	2.7324
ENSG00000258073	0	AC128657.1	-0.61433	1.34333
ENSG00000258102	microtubule associated protein 1 light chain 3 beta 2 [Source:HGNC Symbol;Acc:HGNC:34390]	MAP1LC3B2	-0.686163	1.90448
ENSG00000258813	0	AL442663.3	-0.652556	1.36344
ENSG00000258881	0	AC007040.2	-0.985398	3.1171
ENSG00000259083	0	AL132639.3	-0.88105	2.25243
ENSG00000259404	elongation factor Tu GTP binding domain containing 1 pseudogene 1 [Source:HGNC Symbol;Acc:HGNC:31739]	EFTUD1P1	-0.666987	1.39432
ENSG00000259426	0	AC027237.3	-0.65744	1.37052
ENSG00000259479	sorbitol dehydrogenase 2, pseudogene [Source:HGNC Symbol;Acc:HGNC:49919]	SORD2P	-0.527922	1.3096
ENSG00000259781	high mobility group box 1 pseudogene 6 [Source:HGNC Symbol;Acc:HGNC:4998]	HMGB1P6	-0.584888	1.72299
ENSG00000259933	0	AC009065.2	-0.569147	1.68338
ENSG00000260018	0	AC040169.1	-0.680595	2.04937
ENSG00000260260	small nucleolar RNA host gene 19 [Source:HGNC Symbol;Acc:HGNC:49574]	SNHG19	-1.14936	4.29691
ENSG00000260326	prohibitin pseudogene 21 [Source:HGNC Symbol;Acc:HGNC:51554]	PHBP21	-0.671091	1.45184
ENSG00000260367	0	AC109460.1	-0.927725	2.36126
ENSG00000260708	0	AL118516.1	-0.767843	4.06434
ENSG00000260806	0	AL163051.1	-0.595842	1.42203
ENSG00000260924	long intergenic non-protein coding RNA 1311 [Source:HGNC Symbol;Acc:HGNC:50503]	LINC01311	-1.37622	5.27107
ENSG00000261071	0	AL441883.1	-0.615594	1.41014
ENSG00000261116	0	AL049555.1	-0.683729	1.62033
ENSG00000261236	block of proliferation 1 [Source:HGNC Symbol;Acc:HGNC:15519]	BOP1	-0.680642	3.70054
ENSG00000261360	0	AC010491.1	-0.663019	1.40419
ENSG00000261371	platelet and endothelial cell adhesion molecule 1 [Source:HGNC Symbol;Acc:HGNC:8823]	PECAM1	-0.882992	2.67599
ENSG00000261431	0	AL023803.1	-0.708762	1.56374
ENSG00000261526	0	AC012615.1	-0.844094	3.53859
ENSG00000261701	haptoglobin-related protein [Source:HGNC Symbol;Acc:HGNC:5156]	HPR	-1.1464	3.91103
ENSG00000261730	0	AL034346.1	-0.560979	2.01463
ENSG00000261783	0	AC009054.2	-0.639197	1.31332
ENSG00000262049	0	AC139530.1	-0.540017	1.56102
ENSG00000262814	mitochondrial ribosomal protein L12 [Source:HGNC Symbol;Acc:HGNC:10378]	MRPL12	-0.711133	2.6265
ENSG00000263535	0	AK4P1	-0.670801	1.50861
ENSG00000263934	small nucleolar RNA, C/D box 3A [Source:HGNC Symbol;Acc:HGNC:33189]	SNORD3A	-1.3373	4.40509
ENSG00000265936	0	AC091042.1	-0.720571	1.57509
ENSG00000266472	mitochondrial ribosomal protein S21 [Source:HGNC Symbol;Acc:HGNC:14046]	MRPS21	-0.659257	3.40517
ENSG00000267321	long intergenic non-protein coding RNA 2001 [Source:HGNC Symbol;Acc:HGNC:52836]	LINC02001	-0.581771	3.4904
ENSG00000267391	0	AC105105.2	-0.771415	2.4172
ENSG00000268333	0	AL132655.1	-0.620073	1.36596
ENSG00000268362	0	AC092279.1	-0.598282	1.447
ENSG00000268403	0	AC132192.2	-0.936177	2.92763
ENSG00000269293	ZSCAN16 antisense RNA 1 [Source:HGNC Symbol;Acc:HGNC:48982]	ZSCAN16-AS1	-0.506182	1.47959
ENSG00000269604	0	AC005523.2	-0.651386	1.38795
ENSG00000269814	0	AC008403.3	-0.748448	1.67583
ENSG00000269893	small nucleolar RNA host gene 8 [Source:HGNC Symbol;Acc:HGNC:33098]	SNHG8	-0.917496	3.63572
ENSG00000270049	0	AC009061.2	-0.725147	2.83487
ENSG00000270170	NCBP2 antisense RNA 2 (head to head) [Source:HGNC Symbol;Acc:HGNC:25121]	NCBP2-AS2	-0.513536	1.92727
ENSG00000270673	YTHDF3 antisense RNA 1 (head to head) [Source:HGNC Symbol;Acc:HGNC:48728]	YTHDF3-AS1	-0.869911	3.17395
ENSG00000270761	0	AL355353.1	-0.94656	2.47926
ENSG00000271270	TMCC1 antisense RNA 1 (head to head) [Source:HGNC Symbol;Acc:HGNC:49060]	TMCC1-AS1	-0.62779	3.06929
ENSG00000271503	C-C motif chemokine ligand 5 [Source:HGNC Symbol;Acc:HGNC:10632]	CCL5	-0.561101	1.72541
ENSG00000271737	0	AC008608.2	-0.923848	2.96965
ENSG00000271746	0	AL031848.2	-0.528233	1.34746
ENSG00000271918	0	AC034236.2	-0.753941	1.84302
ENSG00000271937	0	AC104187.1	-0.704099	1.61174
ENSG00000272086	0	AC025181.2	-0.654309	1.8051
ENSG00000272092	0	AC087623.3	-0.765195	1.7722
ENSG00000272455	0	AL391244.3	-0.635693	1.35829
ENSG00000272606	0	AC015982.1	-0.601742	1.53962
ENSG00000272710	0	AC133041.1	-0.581667	1.43214
ENSG00000272711	0	AC019069.1	-0.687369	3.07902
ENSG00000272716	0	AL121658.1	-0.702869	1.73604
ENSG00000272763	0	AC103702.2	-0.608193	2.59454
ENSG00000272831	0	AC027644.3	-0.638479	2.03353
ENSG00000272986	0	AC009570.1	-0.677636	1.45485
ENSG00000273004	0	AL078644.1	-0.702605	1.5192
ENSG00000273014	0	AC018645.2	-0.566743	1.33
ENSG00000273045	chromosome 2 open reading frame 15 [Source:HGNC Symbol;Acc:HGNC:28436]	C2orf15	-0.775945	1.99855
ENSG00000273139	0	AC007663.3	-0.721393	1.88068
ENSG00000273311	DiGeorge syndrome critical region gene 11 (non-protein coding) [Source:NCBI gene;Acc:25786]	DGCR11	-0.659051	1.67288
ENSG00000273329	0	AC078846.1	-0.61157	1.36633
ENSG00000273373	0	AL355488.1	-0.781619	1.91608
ENSG00000273619	0	AL121832.2	-1.10767	5.96805
ENSG00000274213	0	AC015912.3	-0.663815	1.4026
ENSG00000274253	0	AC138649.1	-0.749372	1.84436
ENSG00000274267	histone cluster 1 H3 family member b [Source:HGNC Symbol;Acc:HGNC:4776]	HIST1H3B	-1.04489	3.99286
ENSG00000274641	histone cluster 1 H2B family member o [Source:HGNC Symbol;Acc:HGNC:4758]	HIST1H2BO	-0.78503	2.20775
ENSG00000274750	histone cluster 1 H3 family member e [Source:HGNC Symbol;Acc:HGNC:4769]	HIST1H3E	-0.621788	1.49793
ENSG00000274798	0	AC025166.1	-0.800388	1.87242
ENSG00000275092	0	AL031710.2	-0.805653	1.88274
ENSG00000275185	0	AC130324.3	-0.635976	1.31687
ENSG00000275221	histone cluster 1 H2A family member k [Source:HGNC Symbol;Acc:HGNC:4726]	HIST1H2AK	-0.677123	1.42597
ENSG00000275441	0	AC020765.2	-0.806592	1.8829
ENSG00000275714	histone cluster 1 H3 family member a [Source:HGNC Symbol;Acc:HGNC:4766]	HIST1H3A	-0.929385	2.74556
ENSG00000276131	0	AC009118.2	-0.696672	1.91704
ENSG00000276345	0	AC004556.1	-0.596027	1.31861
ENSG00000277157	histone cluster 1 H4 family member d [Source:HGNC Symbol;Acc:HGNC:4782]	HIST1H4D	-0.615379	1.41646
ENSG00000277383	0	AC010331.1	-0.957906	2.58991
ENSG00000277386	0	AL138999.1	-0.630921	1.32805
ENSG00000277702	0	AC239859.6	-0.707893	1.90728
ENSG00000277972	CDGSH iron sulfur domain 3 [Source:HGNC Symbol;Acc:HGNC:27578]	CISD3	-0.794342	2.76711
ENSG00000278376	0	AP004609.3	-0.743734	1.73649
ENSG00000278463	histone cluster 1 H2A family member b [Source:HGNC Symbol;Acc:HGNC:4734]	HIST1H2AB	-1.11508	3.53416
ENSG00000278763	family with sequence similarity 27 member B [Source:HGNC Symbol;Acc:HGNC:23667]	FAM27B	-0.774612	2.96991
ENSG00000278771	RNA, 7SL, cytoplasmic 3 [Source:HGNC Symbol;Acc:HGNC:23135]	RN7SL3	-0.793817	1.83294
ENSG00000278828	histone cluster 1 H3 family member h [Source:HGNC Symbol;Acc:HGNC:4775]	HIST1H3H	-0.803963	2.86395
ENSG00000279086	0	AC073130.3	-0.565106	1.35828
ENSG00000279092	0	AC025678.3	-0.719931	1.59891
ENSG00000279799	0	AC006077.2	-0.664085	1.53308
ENSG00000280273	0	AF131216.4	-1.30359	4.21549
ENSG00000280837	CPS1 intronic transcript 1 [Source:HGNC Symbol;Acc:HGNC:30102]	CPS1-IT1	-0.669746	2.07127
ENSG00000281398	small nucleolar RNA host gene 4 [Source:HGNC Symbol;Acc:HGNC:32964]	SNHG4	-0.598048	1.34071
ENSG00000283196	0	AC006453.2	-0.613149	1.75554

## Sheet: Dataset 2 Enhanced
p-value < 0,05	Log2FChange >0,5
Gene.stable.ID	Gene.description	Gene.name	log2FChange(POL_DP/POL_CT)	- Log10p-value
ENSG00000001561	ectonucleotide pyrophosphatase/phosphodiesterase 4 [Source:HGNC Symbol;Acc:HGNC:3359]	ENPP4	0.643936	2.12051
ENSG00000004700	RecQ like helicase [Source:HGNC Symbol;Acc:HGNC:9948]	RECQL	0.615815	1.67018
ENSG00000004776	heat shock protein family B (small) member 6 [Source:HGNC Symbol;Acc:HGNC:26511]	HSPB6	1.17126	3.58458
ENSG00000004777	Rho GTPase activating protein 33 [Source:HGNC Symbol;Acc:HGNC:23085]	ARHGAP33	0.841646	3.31852
ENSG00000006432	mitogen-activated protein kinase kinase kinase 9 [Source:HGNC Symbol;Acc:HGNC:6861]	MAP3K9	0.517457	1.48023
ENSG00000006576	putative homeodomain transcription factor 2 [Source:HGNC Symbol;Acc:HGNC:13411]	PHTF2	0.735626	5.0285
ENSG00000006740	Rho GTPase activating protein 44 [Source:HGNC Symbol;Acc:HGNC:29096]	ARHGAP44	0.57912	3.02758
ENSG00000007312	CD79b molecule [Source:HGNC Symbol;Acc:HGNC:1699]	CD79B	0.813869	2.37635
ENSG00000007866	TEA domain transcription factor 3 [Source:HGNC Symbol;Acc:HGNC:11716]	TEAD3	0.617621	2.48025
ENSG00000008056	synapsin I [Source:HGNC Symbol;Acc:HGNC:11494]	SYN1	0.736046	1.65161
ENSG00000008513	ST3 beta-galactoside alpha-2,3-sialyltransferase 1 [Source:HGNC Symbol;Acc:HGNC:10862]	ST3GAL1	0.63476	2.26771
ENSG00000008710	polycystin 1, transient receptor potential channel interacting [Source:HGNC Symbol;Acc:HGNC:9008]	PKD1	0.6293	1.40634
ENSG00000009413	REV3 like, DNA directed polymerase zeta catalytic subunit [Source:HGNC Symbol;Acc:HGNC:9968]	REV3L	0.53693	1.51749
ENSG00000010318	PHD finger protein 7 [Source:HGNC Symbol;Acc:HGNC:18458]	PHF7	0.60094	3.2541
ENSG00000011258	mbt domain containing 1 [Source:HGNC Symbol;Acc:HGNC:19866]	MBTD1	0.619201	2.24113
ENSG00000014123	UFM1 specific ligase 1 [Source:HGNC Symbol;Acc:HGNC:23039]	UFL1	0.609109	1.71972
ENSG00000021574	spastin [Source:HGNC Symbol;Acc:HGNC:11233]	SPAST	0.600178	2.99182
ENSG00000030419	IKAROS family zinc finger 2 [Source:HGNC Symbol;Acc:HGNC:13177]	IKZF2	0.679382	1.47664
ENSG00000033327	GRB2 associated binding protein 2 [Source:HGNC Symbol;Acc:HGNC:14458]	GAB2	0.737073	2.30654
ENSG00000033867	solute carrier family 4 member 7 [Source:HGNC Symbol;Acc:HGNC:11033]	SLC4A7	0.614752	1.54397
ENSG00000035115	SH3 and SYLF domain containing 1 [Source:HGNC Symbol;Acc:HGNC:29546]	SH3YL1	0.531649	2.25821
ENSG00000035928	replication factor C subunit 1 [Source:HGNC Symbol;Acc:HGNC:9969]	RFC1	0.608176	2.07715
ENSG00000037749	microfibril associated protein 3 [Source:HGNC Symbol;Acc:HGNC:7034]	MFAP3	0.597872	1.80105
ENSG00000047346	family with sequence similarity 214 member A [Source:HGNC Symbol;Acc:HGNC:25609]	FAM214A	0.504819	1.39904
ENSG00000048052	histone deacetylase 9 [Source:HGNC Symbol;Acc:HGNC:14065]	HDAC9	0.887298	2.33972
ENSG00000048392	ribonucleotide reductase regulatory TP53 inducible subunit M2B [Source:HGNC Symbol;Acc:HGNC:17296]	RRM2B	1.09104	12.0404
ENSG00000049130	KIT ligand [Source:HGNC Symbol;Acc:HGNC:6343]	KITLG	0.526147	2.58479
ENSG00000049323	latent transforming growth factor beta binding protein 1 [Source:HGNC Symbol;Acc:HGNC:6714]	LTBP1	0.532769	1.82113
ENSG00000051382	phosphatidylinositol-4,5-bisphosphate 3-kinase catalytic subunit beta [Source:HGNC Symbol;Acc:HGNC:8976]	PIK3CB	0.502105	2.54267
ENSG00000054277	opsin 3 [Source:HGNC Symbol;Acc:HGNC:14007]	OPN3	0.538404	1.59659
ENSG00000056277	zinc finger protein 280C [Source:HGNC Symbol;Acc:HGNC:25955]	ZNF280C	0.626037	1.69988
ENSG00000056487	PHD finger protein 21B [Source:HGNC Symbol;Acc:HGNC:25161]	PHF21B	0.708545	1.76076
ENSG00000058085	laminin subunit gamma 2 [Source:HGNC Symbol;Acc:HGNC:6493]	LAMC2	0.582264	1.31765
ENSG00000058091	cyclin dependent kinase 14 [Source:HGNC Symbol;Acc:HGNC:8883]	CDK14	0.503583	1.68848
ENSG00000059728	MAX dimerization protein 1 [Source:HGNC Symbol;Acc:HGNC:6761]	MXD1	0.587037	1.75926
ENSG00000060709	RIMS binding protein 2 [Source:HGNC Symbol;Acc:HGNC:30339]	RIMBP2	0.982085	2.59425
ENSG00000060749	glutamine and serine rich 1 [Source:HGNC Symbol;Acc:HGNC:26154]	QSER1	0.632793	2.40861
ENSG00000064225	ST3 beta-galactoside alpha-2,3-sialyltransferase 6 [Source:HGNC Symbol;Acc:HGNC:18080]	ST3GAL6	0.527777	2.21305
ENSG00000064300	nerve growth factor receptor [Source:HGNC Symbol;Acc:HGNC:7809]	NGFR	0.704264	1.51961
ENSG00000064666	calponin 2 [Source:HGNC Symbol;Acc:HGNC:2156]	CNN2	0.542737	3.35496
ENSG00000064692	synuclein alpha interacting protein [Source:HGNC Symbol;Acc:HGNC:11139]	SNCAIP	1.01319	3.44911
ENSG00000064787	breast carcinoma amplified sequence 1 [Source:HGNC Symbol;Acc:HGNC:974]	BCAS1	0.57337	1.41957
ENSG00000065243	protein kinase N2 [Source:HGNC Symbol;Acc:HGNC:9406]	PKN2	0.567213	1.58525
ENSG00000065809	family with sequence similarity 107 member B [Source:HGNC Symbol;Acc:HGNC:23726]	FAM107B	0.549498	2.99651
ENSG00000066382	metallophosphoesterase domain containing 2 [Source:HGNC Symbol;Acc:HGNC:1180]	MPPED2	0.573254	3.54903
ENSG00000066422	zinc finger and BTB domain containing 11 [Source:HGNC Symbol;Acc:HGNC:16740]	ZBTB11	0.72079	2.57012
ENSG00000066557	leucine rich repeat containing 40 [Source:HGNC Symbol;Acc:HGNC:26004]	LRRC40	0.534033	1.39906
ENSG00000066651	tRNA methyltransferase 11 homolog [Source:HGNC Symbol;Acc:HGNC:21080]	TRMT11	0.515501	3.36337
ENSG00000067715	synaptotagmin 1 [Source:HGNC Symbol;Acc:HGNC:11509]	SYT1	0.626376	1.96241
ENSG00000068489	proline rich 11 [Source:HGNC Symbol;Acc:HGNC:25619]	PRR11	0.542249	2.2015
ENSG00000070366	SMG6, nonsense mediated mRNA decay factor [Source:HGNC Symbol;Acc:HGNC:17809]	SMG6	0.505751	1.88796
ENSG00000070367	exocyst complex component 5 [Source:HGNC Symbol;Acc:HGNC:10696]	EXOC5	0.545318	3.52581
ENSG00000072071	adhesion G protein-coupled receptor L1 [Source:HGNC Symbol;Acc:HGNC:20973]	ADGRL1	0.597616	2.47273
ENSG00000072133	ribosomal protein S6 kinase A6 [Source:HGNC Symbol;Acc:HGNC:10435]	RPS6KA6	0.575923	2.30881
ENSG00000072571	hyaluronan mediated motility receptor [Source:HGNC Symbol;Acc:HGNC:5012]	HMMR	0.542766	2.26705
ENSG00000072657	thyrotropin releasing hormone degrading enzyme [Source:HGNC Symbol;Acc:HGNC:30748]	TRHDE	0.673112	1.44769
ENSG00000074211	protein phosphatase 2 regulatory subunit Bgamma [Source:HGNC Symbol;Acc:HGNC:9306]	PPP2R2C	0.649064	1.89359
ENSG00000074590	NUAK family kinase 1 [Source:HGNC Symbol;Acc:HGNC:14311]	NUAK1	0.521234	1.49988
ENSG00000075240	GRAM domain containing 4 [Source:HGNC Symbol;Acc:HGNC:29113]	GRAMD4	0.592266	2.3398
ENSG00000075539	FRY like transcription coactivator [Source:HGNC Symbol;Acc:HGNC:29127]	FRYL	0.720902	1.76595
ENSG00000077458	family with sequence similarity 76 member B [Source:HGNC Symbol;Acc:HGNC:28492]	FAM76B	0.737499	4.61823
ENSG00000077616	N-acetylated alpha-linked acidic dipeptidase 2 [Source:HGNC Symbol;Acc:HGNC:14526]	NAALAD2	0.676405	2.05748
ENSG00000078114	nebulette [Source:HGNC Symbol;Acc:HGNC:16932]	NEBL	0.74195	3.15752
ENSG00000079335	cell division cycle 14A [Source:HGNC Symbol;Acc:HGNC:1718]	CDC14A	0.584388	1.87589
ENSG00000080200	crystallin beta-gamma domain containing 3 [Source:HGNC Symbol;Acc:HGNC:34427]	CRYBG3	0.635014	1.82345
ENSG00000080298	regulatory factor X3 [Source:HGNC Symbol;Acc:HGNC:9984]	RFX3	1.09756	4.66372
ENSG00000080546	sestrin 1 [Source:HGNC Symbol;Acc:HGNC:21595]	SESN1	0.548126	2.35309
ENSG00000083290	unc-51 like autophagy activating kinase 2 [Source:HGNC Symbol;Acc:HGNC:13480]	ULK2	0.876202	4.35109
ENSG00000084112	slingshot protein phosphatase 1 [Source:HGNC Symbol;Acc:HGNC:30579]	SSH1	0.557791	2.73697
ENSG00000085224	ATRX, chromatin remodeler [Source:HGNC Symbol;Acc:HGNC:886]	ATRX	0.647355	2.2691
ENSG00000085382	HECT domain and ankyrin repeat containing E3 ubiquitin protein ligase 1 [Source:HGNC Symbol;Acc:HGNC:21033]	HACE1	0.582343	2.66809
ENSG00000085449	WD repeat and FYVE domain containing 1 [Source:HGNC Symbol;Acc:HGNC:20451]	WDFY1	0.687923	4.44965
ENSG00000086619	endoplasmic reticulum oxidoreductase 1 beta [Source:HGNC Symbol;Acc:HGNC:14355]	ERO1B	0.568236	3.52831
ENSG00000088543	chromosome 3 open reading frame 18 [Source:HGNC Symbol;Acc:HGNC:24837]	C3orf18	0.601494	1.56209
ENSG00000088756	Rho GTPase activating protein 28 [Source:HGNC Symbol;Acc:HGNC:25509]	ARHGAP28	0.668963	2.08136
ENSG00000091039	oxysterol binding protein like 8 [Source:HGNC Symbol;Acc:HGNC:16396]	OSBPL8	0.702259	2.73228
ENSG00000091129	neuronal cell adhesion molecule [Source:HGNC Symbol;Acc:HGNC:7994]	NRCAM	0.505622	1.42474
ENSG00000091409	integrin subunit alpha 6 [Source:HGNC Symbol;Acc:HGNC:6142]	ITGA6	0.620875	2.1535
ENSG00000092871	ring finger and FYVE like domain containing E3 ubiquitin protein ligase [Source:HGNC Symbol;Acc:HGNC:24821]	RFFL	0.582711	1.80819
ENSG00000095015	mitogen-activated protein kinase kinase kinase 1 [Source:HGNC Symbol;Acc:HGNC:6848]	MAP3K1	0.764577	2.79172
ENSG00000095574	IKAROS family zinc finger 5 [Source:HGNC Symbol;Acc:HGNC:14283]	IKZF5	0.528127	2.30968
ENSG00000095951	human immunodeficiency virus type I enhancer binding protein 1 [Source:HGNC Symbol;Acc:HGNC:4920]	HIVEP1	0.753241	2.82754
ENSG00000096093	EF-hand domain containing 1 [Source:HGNC Symbol;Acc:HGNC:16406]	EFHC1	0.529162	2.28335
ENSG00000099365	syntaxin 1B [Source:HGNC Symbol;Acc:HGNC:18539]	STX1B	0.736434	1.65834
ENSG00000100027	yippee like 1 [Source:HGNC Symbol;Acc:HGNC:12845]	YPEL1	0.594091	1.38205
ENSG00000100311	platelet derived growth factor subunit B [Source:HGNC Symbol;Acc:HGNC:8800]	PDGFB	0.855788	2.06903
ENSG00000100441	KH and NYN domain containing [Source:HGNC Symbol;Acc:HGNC:20166]	KHNYN	0.524272	1.99846
ENSG00000100739	bradykinin receptor B1 [Source:HGNC Symbol;Acc:HGNC:1029]	BDKRB1	0.810161	2.18384
ENSG00000100934	Sec23 homolog A, coat complex II component [Source:HGNC Symbol;Acc:HGNC:10701]	SEC23A	0.778495	3.444
ENSG00000101115	spalt like transcription factor 4 [Source:HGNC Symbol;Acc:HGNC:15924]	SALL4	0.778922	1.77839
ENSG00000101445	protein phosphatase 1 regulatory subunit 16B [Source:HGNC Symbol;Acc:HGNC:15850]	PPP1R16B	0.58827	1.42724
ENSG00000101605	myomesin 1 [Source:HGNC Symbol;Acc:HGNC:7613]	MYOM1	0.713715	1.54902
ENSG00000101751	DNA polymerase iota [Source:HGNC Symbol;Acc:HGNC:9182]	POLI	0.523319	2.19555
ENSG00000101752	mindbomb E3 ubiquitin protein ligase 1 [Source:HGNC Symbol;Acc:HGNC:21086]	MIB1	1.00206	4.68737
ENSG00000101972	stromal antigen 2 [Source:HGNC Symbol;Acc:HGNC:11355]	STAG2	0.505654	1.51657
ENSG00000102053	zinc finger CCCH-type containing 12B [Source:HGNC Symbol;Acc:HGNC:17407]	ZC3H12B	1.10351	4.19259
ENSG00000102531	fibronectin type III domain containing 3A [Source:HGNC Symbol;Acc:HGNC:20296]	FNDC3A	1.00433	6.38059
ENSG00000102908	nuclear factor of activated T-cells 5 [Source:HGNC Symbol;Acc:HGNC:7774]	NFAT5	0.627839	1.74936
ENSG00000103021	coiled-coil domain containing 113 [Source:HGNC Symbol;Acc:HGNC:25002]	CCDC113	0.648867	3.56885
ENSG00000103227	lipase maturation factor 1 [Source:HGNC Symbol;Acc:HGNC:14154]	LMF1	0.523564	1.75337
ENSG00000103241	forkhead box F1 [Source:HGNC Symbol;Acc:HGNC:3809]	FOXF1	0.581385	4.28062
ENSG00000103489	xylosyltransferase 1 [Source:HGNC Symbol;Acc:HGNC:15516]	XYLT1	0.570911	1.35453
ENSG00000103599	IQ motif containing H [Source:HGNC Symbol;Acc:HGNC:25721]	IQCH	0.572987	2.12737
ENSG00000104490	neurocalcin delta [Source:HGNC Symbol;Acc:HGNC:7655]	NCALD	0.838785	3.85801
ENSG00000104899	anti-Mullerian hormone [Source:HGNC Symbol;Acc:HGNC:464]	AMH	0.711396	1.65378
ENSG00000104967	NOVA alternative splicing regulator 2 [Source:HGNC Symbol;Acc:HGNC:7887]	NOVA2	0.593812	1.82646
ENSG00000105409	ATPase Na+/K+ transporting subunit alpha 3 [Source:HGNC Symbol;Acc:HGNC:801]	ATP1A3	0.650393	2.51672
ENSG00000105550	fibroblast growth factor 21 [Source:HGNC Symbol;Acc:HGNC:3678]	FGF21	0.958855	2.49214
ENSG00000105866	Sp4 transcription factor [Source:HGNC Symbol;Acc:HGNC:11209]	SP4	0.756184	2.36645
ENSG00000106100	nucleotide binding oligomerization domain containing 1 [Source:HGNC Symbol;Acc:HGNC:16390]	NOD1	0.870361	3.44733
ENSG00000106404	claudin 15 [Source:HGNC Symbol;Acc:HGNC:2036]	CLDN15	0.698986	1.86098
ENSG00000106415	glucocorticoid induced 1 [Source:HGNC Symbol;Acc:HGNC:18713]	GLCCI1	0.50278	1.68312
ENSG00000106536	POU class 6 homeobox 2 [Source:HGNC Symbol;Acc:HGNC:21694]	POU6F2	0.894998	2.22608
ENSG00000106723	spindlin 1 [Source:HGNC Symbol;Acc:HGNC:11243]	SPIN1	0.503925	2.11512
ENSG00000106772	prune homolog 2 [Source:HGNC Symbol;Acc:HGNC:25209]	PRUNE2	0.745411	2.80154
ENSG00000107551	Ras association domain family member 4 [Source:HGNC Symbol;Acc:HGNC:20793]	RASSF4	0.588615	2.55521
ENSG00000107560	RAB11 family interacting protein 2 [Source:HGNC Symbol;Acc:HGNC:29152]	RAB11FIP2	0.511249	2.14195
ENSG00000107581	eukaryotic translation initiation factor 3 subunit A [Source:HGNC Symbol;Acc:HGNC:3271]	EIF3A	0.53342	1.4084
ENSG00000108239	TBC1 domain family member 12 [Source:HGNC Symbol;Acc:HGNC:29082]	TBC1D12	0.522093	1.98409
ENSG00000108387	septin 4 [Source:HGNC Symbol;Acc:HGNC:9165]	38231	0.556415	2.07199
ENSG00000109339	mitogen-activated protein kinase 10 [Source:HGNC Symbol;Acc:HGNC:6872]	MAPK10	0.988748	3.12123
ENSG00000110076	neurexin 2 [Source:HGNC Symbol;Acc:HGNC:8009]	NRXN2	0.915722	3.05028
ENSG00000110318	centrosomal protein 126 [Source:HGNC Symbol;Acc:HGNC:29264]	CEP126	0.677403	1.99767
ENSG00000110367	DEAD-box helicase 6 [Source:HGNC Symbol;Acc:HGNC:2747]	DDX6	0.509161	1.70533
ENSG00000110395	Cbl proto-oncogene [Source:HGNC Symbol;Acc:HGNC:1541]	CBL	0.543924	1.37804
ENSG00000110422	homeodomain interacting protein kinase 3 [Source:HGNC Symbol;Acc:HGNC:4915]	HIPK3	0.573782	1.96295
ENSG00000110693	SRY-box 6 [Source:HGNC Symbol;Acc:HGNC:16421]	SOX6	0.606886	1.38278
ENSG00000110841	PPFIA binding protein 1 [Source:HGNC Symbol;Acc:HGNC:9249]	PPFIBP1	0.683129	2.12432
ENSG00000111110	protein phosphatase, Mg2+/Mn2+ dependent 1H [Source:HGNC Symbol;Acc:HGNC:18583]	PPM1H	0.740389	3.06723
ENSG00000111145	ELK3, ETS transcription factor [Source:HGNC Symbol;Acc:HGNC:3325]	ELK3	0.623706	2.41523
ENSG00000111252	SH2B adaptor protein 3 [Source:HGNC Symbol;Acc:HGNC:29605]	SH2B3	0.90483	4.90617
ENSG00000111254	A-kinase anchoring protein 3 [Source:HGNC Symbol;Acc:HGNC:373]	AKAP3	0.700909	2.48649
ENSG00000111405	endonuclease, poly(U) specific [Source:HGNC Symbol;Acc:HGNC:14369]	ENDOU	0.676829	1.48458
ENSG00000111731	C2 calcium dependent domain containing 5 [Source:HGNC Symbol;Acc:HGNC:29062]	C2CD5	0.620815	3.27851
ENSG00000111846	glucosaminyl (N-acetyl) transferase 2, I-branching enzyme (I blood group) [Source:HGNC Symbol;Acc:HGNC:4204]	GCNT2	1.03751	5.17859
ENSG00000111912	nuclear receptor coactivator 7 [Source:HGNC Symbol;Acc:HGNC:21081]	NCOA7	0.66928	2.64765
ENSG00000111981	UL16 binding protein 1 [Source:HGNC Symbol;Acc:HGNC:14893]	ULBP1	0.784183	2.2775
ENSG00000112137	phosphatase and actin regulator 1 [Source:HGNC Symbol;Acc:HGNC:20990]	PHACTR1	0.619242	1.32499
ENSG00000112182	BTB domain and CNC homolog 2 [Source:HGNC Symbol;Acc:HGNC:14078]	BACH2	0.949601	3.66481
ENSG00000112183	RNA binding motif protein 24 [Source:HGNC Symbol;Acc:HGNC:21539]	RBM24	0.721964	1.65621
ENSG00000112245	protein tyrosine phosphatase type IVA, member 1 [Source:HGNC Symbol;Acc:HGNC:9634]	PTP4A1	0.713132	8.02565
ENSG00000112541	phosphodiesterase 10A [Source:HGNC Symbol;Acc:HGNC:8772]	PDE10A	0.705895	2.41026
ENSG00000112624	BRD4 interacting chromatin remodeling complex associated protein like [Source:HGNC Symbol;Acc:HGNC:21111]	BICRAL	0.923019	3.38343
ENSG00000112796	ectonucleotide pyrophosphatase/phosphodiesterase 5 (putative) [Source:HGNC Symbol;Acc:HGNC:13717]	ENPP5	0.605626	1.34987
ENSG00000112964	growth hormone receptor [Source:HGNC Symbol;Acc:HGNC:4263]	GHR	0.565863	1.47276
ENSG00000113083	lysyl oxidase [Source:HGNC Symbol;Acc:HGNC:6664]	LOX	0.648717	2.14627
ENSG00000113318	mutS homolog 3 [Source:HGNC Symbol;Acc:HGNC:7326]	MSH3	0.52274	2.12262
ENSG00000113319	Ras protein specific guanine nucleotide releasing factor 2 [Source:HGNC Symbol;Acc:HGNC:9876]	RASGRF2	0.625449	1.79396
ENSG00000113369	arrestin domain containing 3 [Source:HGNC Symbol;Acc:HGNC:29263]	ARRDC3	0.619726	2.11263
ENSG00000113595	tripartite motif containing 23 [Source:HGNC Symbol;Acc:HGNC:660]	TRIM23	0.605713	1.69964
ENSG00000113763	unc-5 netrin receptor A [Source:HGNC Symbol;Acc:HGNC:12567]	UNC5A	1.18917	3.99039
ENSG00000114120	solute carrier family 25 member 36 [Source:HGNC Symbol;Acc:HGNC:25554]	SLC25A36	0.67427	5.05897
ENSG00000114331	ArfGAP with coiled-coil, ankyrin repeat and PH domains 2 [Source:HGNC Symbol;Acc:HGNC:16469]	ACAP2	0.592799	1.56058
ENSG00000114480	1,4-alpha-glucan branching enzyme 1 [Source:HGNC Symbol;Acc:HGNC:4180]	GBE1	0.527038	1.8549
ENSG00000114573	ATPase H+ transporting V1 subunit A [Source:HGNC Symbol;Acc:HGNC:851]	ATP6V1A	0.736057	2.50728
ENSG00000114796	kelch like family member 24 [Source:HGNC Symbol;Acc:HGNC:25947]	KLHL24	0.693077	1.92676
ENSG00000114859	chloride voltage-gated channel 2 [Source:HGNC Symbol;Acc:HGNC:2020]	CLCN2	0.620917	1.73933
ENSG00000114923	solute carrier family 4 member 3 [Source:HGNC Symbol;Acc:HGNC:11029]	SLC4A3	0.57314	1.45993
ENSG00000115020	phosphoinositide kinase, FYVE-type zinc finger containing [Source:HGNC Symbol;Acc:HGNC:23785]	PIKFYVE	0.521631	1.54237
ENSG00000115252	phosphodiesterase 1A [Source:HGNC Symbol;Acc:HGNC:8774]	PDE1A	0.761421	2.13175
ENSG00000115257	proprotein convertase subtilisin/kexin type 4 [Source:HGNC Symbol;Acc:HGNC:8746]	PCSK4	0.807408	2.00685
ENSG00000115365	LanC like 1 [Source:HGNC Symbol;Acc:HGNC:6508]	LANCL1	0.606267	1.87386
ENSG00000115896	phospholipase C like 1 (inactive) [Source:HGNC Symbol;Acc:HGNC:9063]	PLCL1	0.549417	1.32286
ENSG00000115935	WAS/WASL interacting protein family member 1 [Source:HGNC Symbol;Acc:HGNC:12736]	WIPF1	0.584595	3.41161
ENSG00000116406	ER degradation enhancing alpha-mannosidase like protein 3 [Source:HGNC Symbol;Acc:HGNC:16787]	EDEM3	0.556901	1.81544
ENSG00000116497	S100P binding protein [Source:HGNC Symbol;Acc:HGNC:25768]	S100PBP	0.631131	6.48927
ENSG00000116833	nuclear receptor subfamily 5 group A member 2 [Source:HGNC Symbol;Acc:HGNC:7984]	NR5A2	0.795651	2.7575
ENSG00000116852	kinesin family member 21B [Source:HGNC Symbol;Acc:HGNC:29442]	KIF21B	0.919731	3.17899
ENSG00000116983	hippocalcin like 4 [Source:HGNC Symbol;Acc:HGNC:18212]	HPCAL4	0.722171	4.79955
ENSG00000117020	AKT serine/threonine kinase 3 [Source:HGNC Symbol;Acc:HGNC:393]	AKT3	0.51168	3.3772
ENSG00000117115	peptidyl arginine deiminase 2 [Source:HGNC Symbol;Acc:HGNC:18341]	PADI2	0.663674	1.76668
ENSG00000117151	chitobiase [Source:HGNC Symbol;Acc:HGNC:2496]	CTBS	0.617258	3.42531
ENSG00000118263	Kruppel like factor 7 [Source:HGNC Symbol;Acc:HGNC:6350]	KLF7	0.679887	1.92557
ENSG00000118307	cancer susceptibility 1 [Source:HGNC Symbol;Acc:HGNC:29599]	CASC1	0.733426	1.78351
ENSG00000118412	caspase 8 associated protein 2 [Source:HGNC Symbol;Acc:HGNC:1510]	CASP8AP2	0.617711	2.58024
ENSG00000118804	starch binding domain 1 [Source:HGNC Symbol;Acc:HGNC:24854]	STBD1	0.643061	1.35499
ENSG00000118972	fibroblast growth factor 23 [Source:HGNC Symbol;Acc:HGNC:3680]	FGF23	0.679342	1.43495
ENSG00000119041	general transcription factor IIIC subunit 3 [Source:HGNC Symbol;Acc:HGNC:4666]	GTF3C3	0.541185	3.61639
ENSG00000119138	Kruppel like factor 9 [Source:HGNC Symbol;Acc:HGNC:1123]	KLF9	0.703553	4.2188
ENSG00000119771	kelch like family member 29 [Source:HGNC Symbol;Acc:HGNC:29404]	KLHL29	0.693147	2.5242
ENSG00000119801	yippee like 5 [Source:HGNC Symbol;Acc:HGNC:18329]	YPEL5	0.566959	5.47307
ENSG00000120071	KAT8 regulatory NSL complex subunit 1 [Source:HGNC Symbol;Acc:HGNC:24565]	KANSL1	0.843816	5.85456
ENSG00000120093	homeobox B3 [Source:HGNC Symbol;Acc:HGNC:5114]	HOXB3	0.550047	2.58888
ENSG00000120693	SMAD family member 9 [Source:HGNC Symbol;Acc:HGNC:6774]	SMAD9	0.846982	5.5929
ENSG00000121769	fatty acid binding protein 3 [Source:HGNC Symbol;Acc:HGNC:3557]	FABP3	0.909627	2.71792
ENSG00000121900	transmembrane protein 54 [Source:HGNC Symbol;Acc:HGNC:24143]	TMEM54	0.559994	1.59067
ENSG00000121964	glycosyltransferase like domain containing 1 [Source:HGNC Symbol;Acc:HGNC:20887]	GTDC1	0.630796	3.04559
ENSG00000122042	ubiquitin like 3 [Source:HGNC Symbol;Acc:HGNC:12504]	UBL3	0.557034	2.94292
ENSG00000123066	mediator complex subunit 13 like [Source:HGNC Symbol;Acc:HGNC:22962]	MED13L	0.592012	2.13727
ENSG00000123091	ring finger protein 11 [Source:HGNC Symbol;Acc:HGNC:10056]	RNF11	0.646126	2.39485
ENSG00000123124	WW domain containing E3 ubiquitin protein ligase 1 [Source:HGNC Symbol;Acc:HGNC:17004]	WWP1	0.51764	4.11526
ENSG00000123607	tetratricopeptide repeat domain 21B [Source:HGNC Symbol;Acc:HGNC:25660]	TTC21B	0.534178	1.94599
ENSG00000123728	RAP2C, member of RAS oncogene family [Source:HGNC Symbol;Acc:HGNC:21165]	RAP2C	0.544853	4.01831
ENSG00000123999	inhibin alpha subunit [Source:HGNC Symbol;Acc:HGNC:6065]	INHA	0.674675	1.56239
ENSG00000124126	phosphatidylinositol-3,4,5-trisphosphate dependent Rac exchange factor 1 [Source:HGNC Symbol;Acc:HGNC:32594]	PREX1	0.573331	1.59948
ENSG00000124171	par-6 family cell polarity regulator beta [Source:HGNC Symbol;Acc:HGNC:16245]	PARD6B	0.724521	2.45156
ENSG00000124177	chromodomain helicase DNA binding protein 6 [Source:HGNC Symbol;Acc:HGNC:19057]	CHD6	0.636323	2.06176
ENSG00000124406	ATPase phospholipid transporting 8A1 [Source:HGNC Symbol;Acc:HGNC:13531]	ATP8A1	0.637594	1.53448
ENSG00000124813	runt related transcription factor 2 [Source:HGNC Symbol;Acc:HGNC:10472]	RUNX2	0.864011	2.35919
ENSG00000125430	heparan sulfate-glucosamine 3-sulfotransferase 3B1 [Source:HGNC Symbol;Acc:HGNC:5198]	HS3ST3B1	0.738186	4.04575
ENSG00000125744	reticulon 2 [Source:HGNC Symbol;Acc:HGNC:10468]	RTN2	0.541822	2.2801
ENSG00000125965	growth differentiation factor 5 [Source:HGNC Symbol;Acc:HGNC:4220]	GDF5	0.691606	1.604
ENSG00000126821	sphingosine-1-phosphate phosphatase 1 [Source:HGNC Symbol;Acc:HGNC:17720]	SGPP1	0.739507	3.09815
ENSG00000127561	synaptogyrin 3 [Source:HGNC Symbol;Acc:HGNC:11501]	SYNGR3	0.503914	1.75443
ENSG00000127980	peroxisomal biogenesis factor 1 [Source:HGNC Symbol;Acc:HGNC:8850]	PEX1	0.605037	2.66775
ENSG00000127995	CAS1 domain containing 1 [Source:HGNC Symbol;Acc:HGNC:16014]	CASD1	0.726534	2.47684
ENSG00000128266	G protein subunit alpha z [Source:HGNC Symbol;Acc:HGNC:4395]	GNAZ	0.521672	1.84686
ENSG00000128342	LIF, interleukin 6 family cytokine [Source:HGNC Symbol;Acc:HGNC:6596]	LIF	0.640628	1.33069
ENSG00000128872	tropomodulin 2 [Source:HGNC Symbol;Acc:HGNC:11872]	TMOD2	0.555037	2.453
ENSG00000129219	phospholipase D2 [Source:HGNC Symbol;Acc:HGNC:9068]	PLD2	0.548179	2.20312
ENSG00000129315	cyclin T1 [Source:HGNC Symbol;Acc:HGNC:1599]	CCNT1	0.535374	1.87204
ENSG00000129353	solute carrier family 44 member 2 [Source:HGNC Symbol;Acc:HGNC:17292]	SLC44A2	0.517107	2.33388
ENSG00000129472	RAB2B, member RAS oncogene family [Source:HGNC Symbol;Acc:HGNC:20246]	RAB2B	0.65713	3.626
ENSG00000129682	fibroblast growth factor 13 [Source:HGNC Symbol;Acc:HGNC:3670]	FGF13	1.14177	3.95448
ENSG00000129925	transmembrane protein 8A [Source:HGNC Symbol;Acc:HGNC:17205]	TMEM8A	0.519615	1.80327
ENSG00000129993	CBFA2/RUNX1 translocation partner 3 [Source:HGNC Symbol;Acc:HGNC:1537]	CBFA2T3	0.625446	1.31094
ENSG00000130303	bone marrow stromal cell antigen 2 [Source:HGNC Symbol;Acc:HGNC:1119]	BST2	0.673508	1.60331
ENSG00000130429	actin related protein 2/3 complex subunit 1B [Source:HGNC Symbol;Acc:HGNC:704]	ARPC1B	0.626992	1.4854
ENSG00000130589	helicase with zinc finger 2 [Source:HGNC Symbol;Acc:HGNC:30021]	HELZ2	0.788311	1.94361
ENSG00000130700	GATA binding protein 5 [Source:HGNC Symbol;Acc:HGNC:15802]	GATA5	0.711097	2.12568
ENSG00000130723	proline rich coiled-coil 2B [Source:HGNC Symbol;Acc:HGNC:28121]	PRRC2B	0.725863	2.77175
ENSG00000131080	ectodysplasin A2 receptor [Source:HGNC Symbol;Acc:HGNC:17756]	EDA2R	0.602043	2.83756
ENSG00000131089	Cdc42 guanine nucleotide exchange factor 9 [Source:HGNC Symbol;Acc:HGNC:14561]	ARHGEF9	0.546248	4.01826
ENSG00000131269	ATP binding cassette subfamily B member 7 [Source:HGNC Symbol;Acc:HGNC:48]	ABCB7	0.645126	3.69206
ENSG00000131323	TNF receptor associated factor 3 [Source:HGNC Symbol;Acc:HGNC:12033]	TRAF3	0.525125	3.37591
ENSG00000131791	protein kinase AMP-activated non-catalytic subunit beta 2 [Source:HGNC Symbol;Acc:HGNC:9379]	PRKAB2	0.680357	4.47407
ENSG00000132003	zinc finger SWIM-type containing 4 [Source:HGNC Symbol;Acc:HGNC:25704]	ZSWIM4	0.631999	1.51403
ENSG00000132031	matrilin 3 [Source:HGNC Symbol;Acc:HGNC:6909]	MATN3	0.749314	2.38914
ENSG00000132356	protein kinase AMP-activated catalytic subunit alpha 1 [Source:HGNC Symbol;Acc:HGNC:9376]	PRKAA1	0.624081	2.33036
ENSG00000132640	BTB domain containing 3 [Source:HGNC Symbol;Acc:HGNC:15854]	BTBD3	0.583491	3.13685
ENSG00000132846	zinc finger BED-type containing 3 [Source:HGNC Symbol;Acc:HGNC:20711]	ZBED3	0.780284	2.88873
ENSG00000132970	WAS protein family member 3 [Source:HGNC Symbol;Acc:HGNC:12734]	WASF3	0.68624	4.34426
ENSG00000133067	leucine rich repeat containing G protein-coupled receptor 6 [Source:HGNC Symbol;Acc:HGNC:19719]	LGR6	0.528923	1.34895
ENSG00000133069	transmembrane and coiled-coil domain family 2 [Source:HGNC Symbol;Acc:HGNC:24239]	TMCC2	0.51148	1.45232
ENSG00000133083	doublecortin like kinase 1 [Source:HGNC Symbol;Acc:HGNC:2700]	DCLK1	0.75991	2.40285
ENSG00000133138	TBC1 domain family member 8B [Source:HGNC Symbol;Acc:HGNC:24715]	TBC1D8B	0.73239	2.00881
ENSG00000133302	SMC5-SMC6 complex localization factor 1 [Source:HGNC Symbol;Acc:HGNC:25408]	SLF1	0.525335	1.90199
ENSG00000133863	testis expressed 15, meiosis and synapsis associated [Source:HGNC Symbol;Acc:HGNC:11738]	TEX15	0.587929	1.33203
ENSG00000134030	cap binding complex dependent translation initiation factor [Source:HGNC Symbol;Acc:HGNC:23925]	CTIF	0.610733	2.91553
ENSG00000134107	basic helix-loop-helix family member e40 [Source:HGNC Symbol;Acc:HGNC:1046]	BHLHE40	0.643732	1.56767
ENSG00000134376	crumbs 1, cell polarity complex component [Source:HGNC Symbol;Acc:HGNC:2343]	CRB1	0.58497	1.62764
ENSG00000134698	argonaute 4, RISC catalytic component [Source:HGNC Symbol;Acc:HGNC:18424]	38200	0.652175	2.46174
ENSG00000134755	desmocollin 2 [Source:HGNC Symbol;Acc:HGNC:3036]	DSC2	0.508834	1.68408
ENSG00000134970	transmembrane p24 trafficking protein 7 [Source:HGNC Symbol;Acc:HGNC:24253]	TMED7	0.700323	4.87002
ENSG00000135314	KH domain containing 1 [Source:HGNC Symbol;Acc:HGNC:21366]	KHDC1	0.722797	1.68618
ENSG00000135338	LCA5, lebercilin [Source:HGNC Symbol;Acc:HGNC:31923]	LCA5	0.539638	1.52645
ENSG00000135409	anti-Mullerian hormone receptor type 2 [Source:HGNC Symbol;Acc:HGNC:465]	AMHR2	0.568205	1.63387
ENSG00000136010	aldehyde dehydrogenase 1 family member L2 [Source:HGNC Symbol;Acc:HGNC:26777]	ALDH1L2	0.851916	2.80022
ENSG00000136014	ubiquitin specific peptidase 44 [Source:HGNC Symbol;Acc:HGNC:20064]	USP44	0.608197	1.69739
ENSG00000136144	RCC1 and BTB domain containing protein 1 [Source:HGNC Symbol;Acc:HGNC:18243]	RCBTB1	0.504698	2.34614
ENSG00000136153	LIM domain 7 [Source:HGNC Symbol;Acc:HGNC:6646]	LMO7	0.659156	2.2669
ENSG00000136231	insulin like growth factor 2 mRNA binding protein 3 [Source:HGNC Symbol;Acc:HGNC:28868]	IGF2BP3	0.691388	2.78841
ENSG00000136237	Rap guanine nucleotide exchange factor 5 [Source:HGNC Symbol;Acc:HGNC:16862]	RAPGEF5	0.565573	1.38995
ENSG00000136297	monocyte to macrophage differentiation associated 2 [Source:HGNC Symbol;Acc:HGNC:30133]	MMD2	0.67661	1.62282
ENSG00000136352	NK2 homeobox 1 [Source:HGNC Symbol;Acc:HGNC:11825]	NKX2-1	0.561465	1.99241
ENSG00000136404	transmembrane 6 superfamily member 1 [Source:HGNC Symbol;Acc:HGNC:11860]	TM6SF1	0.765748	1.90833
ENSG00000136603	SKI like proto-oncogene [Source:HGNC Symbol;Acc:HGNC:10897]	SKIL	0.660257	2.0227
ENSG00000136866	ZFP37 zinc finger protein [Source:HGNC Symbol;Acc:HGNC:12863]	ZFP37	0.598168	1.56436
ENSG00000136997	MYC proto-oncogene, bHLH transcription factor [Source:HGNC Symbol;Acc:HGNC:7553]	MYC	0.534946	2.9547
ENSG00000137502	RAB30, member RAS oncogene family [Source:HGNC Symbol;Acc:HGNC:9770]	RAB30	0.540503	2.03831
ENSG00000137812	kinetochore scaffold 1 [Source:HGNC Symbol;Acc:HGNC:24054]	KNL1	0.737053	2.79964
ENSG00000137941	tubulin tyrosine ligase like 7 [Source:HGNC Symbol;Acc:HGNC:26242]	TTLL7	0.631502	2.5611
ENSG00000137992	dihydrolipoamide branched chain transacylase E2 [Source:HGNC Symbol;Acc:HGNC:2698]	DBT	0.688724	2.67754
ENSG00000138095	leucine rich pentatricopeptide repeat containing [Source:HGNC Symbol;Acc:HGNC:15714]	LRPPRC	0.553522	3.40247
ENSG00000138193	phospholipase C epsilon 1 [Source:HGNC Symbol;Acc:HGNC:17175]	PLCE1	0.704637	2.05912
ENSG00000138311	zinc finger protein 365 [Source:HGNC Symbol;Acc:HGNC:18194]	ZNF365	0.595917	1.32506
ENSG00000138336	tet methylcytosine dioxygenase 1 [Source:HGNC Symbol;Acc:HGNC:29484]	TET1	0.545374	1.36272
ENSG00000138347	myopalladin [Source:HGNC Symbol;Acc:HGNC:23246]	MYPN	0.679039	1.51443
ENSG00000138378	signal transducer and activator of transcription 4 [Source:HGNC Symbol;Acc:HGNC:11365]	STAT4	0.747818	2.30243
ENSG00000138380	calcium responsive transcription factor [Source:HGNC Symbol;Acc:HGNC:14435]	CARF	0.99261	2.81093
ENSG00000138741	transient receptor potential cation channel subfamily C member 3 [Source:HGNC Symbol;Acc:HGNC:12335]	TRPC3	0.639837	1.57965
ENSG00000138764	cyclin G2 [Source:HGNC Symbol;Acc:HGNC:1593]	CCNG2	0.570295	3.44467
ENSG00000138767	CCR4-NOT transcription complex subunit 6 like [Source:HGNC Symbol;Acc:HGNC:18042]	CNOT6L	0.678472	3.56429
ENSG00000138769	cyclin dependent kinase like 2 [Source:HGNC Symbol;Acc:HGNC:1782]	CDKL2	0.872028	3.16259
ENSG00000138798	epidermal growth factor [Source:HGNC Symbol;Acc:HGNC:3229]	EGF	0.652684	1.52907
ENSG00000138801	3'-phosphoadenosine 5'-phosphosulfate synthase 1 [Source:HGNC Symbol;Acc:HGNC:8603]	PAPSS1	0.526444	1.52193
ENSG00000139116	kinesin family member 21A [Source:HGNC Symbol;Acc:HGNC:19349]	KIF21A	0.513987	1.43197
ENSG00000139154	AE binding protein 2 [Source:HGNC Symbol;Acc:HGNC:24051]	AEBP2	0.618118	4.54092
ENSG00000139173	transmembrane protein 117 [Source:HGNC Symbol;Acc:HGNC:25308]	TMEM117	0.559167	2.34234
ENSG00000139178	complement C1r subcomponent like [Source:HGNC Symbol;Acc:HGNC:21265]	C1RL	0.669746	1.97352
ENSG00000139323	POC1 centriolar protein B [Source:HGNC Symbol;Acc:HGNC:30836]	POC1B	0.652473	4.58898
ENSG00000139354	growth arrest specific 2 like 3 [Source:HGNC Symbol;Acc:HGNC:27475]	GAS2L3	0.703178	2.22855
ENSG00000139734	diaphanous related formin 3 [Source:HGNC Symbol;Acc:HGNC:15480]	DIAPH3	0.514572	1.76557
ENSG00000139793	muscleblind like splicing regulator 2 [Source:HGNC Symbol;Acc:HGNC:16746]	MBNL2	0.996625	4.96607
ENSG00000139946	pellino E3 ubiquitin protein ligase family member 2 [Source:HGNC Symbol;Acc:HGNC:8828]	PELI2	0.522058	2.61059
ENSG00000140367	ubiquitin conjugating enzyme E2 Q2 [Source:HGNC Symbol;Acc:HGNC:19248]	UBE2Q2	0.737062	5.08547
ENSG00000140382	high mobility group 20A [Source:HGNC Symbol;Acc:HGNC:5001]	HMG20A	0.560268	2.52174
ENSG00000140386	S-phase cyclin A associated protein in the ER [Source:HGNC Symbol;Acc:HGNC:13081]	SCAPER	0.585198	2.16823
ENSG00000140795	myosin light chain kinase 3 [Source:HGNC Symbol;Acc:HGNC:29826]	MYLK3	0.576135	1.43121
ENSG00000141384	TATA-box binding protein associated factor 4b [Source:HGNC Symbol;Acc:HGNC:11538]	TAF4B	0.543401	2.33875
ENSG00000141446	establishment of sister chromatid cohesion N-acetyltransferase 1 [Source:HGNC Symbol;Acc:HGNC:24645]	ESCO1	0.613118	3.54952
ENSG00000141497	zinc finger MYND-type containing 15 [Source:HGNC Symbol;Acc:HGNC:20997]	ZMYND15	1.02305	2.93318
ENSG00000141639	mitogen-activated protein kinase 4 [Source:HGNC Symbol;Acc:HGNC:6878]	MAPK4	1.03633	3.80954
ENSG00000141682	phorbol-12-myristate-13-acetate-induced protein 1 [Source:HGNC Symbol;Acc:HGNC:9108]	PMAIP1	0.863551	7.56787
ENSG00000141968	vav guanine nucleotide exchange factor 1 [Source:HGNC Symbol;Acc:HGNC:12657]	VAV1	0.584664	2.59622
ENSG00000142102	protein-glucosylgalactosylhydroxylysine glucosidase [Source:HGNC Symbol;Acc:HGNC:26210]	PGGHG	0.619911	1.75419
ENSG00000142784	WD and tetratricopeptide repeats 1 [Source:HGNC Symbol;Acc:HGNC:29175]	WDTC1	0.76061	4.34355
ENSG00000142875	protein kinase cAMP-activated catalytic subunit beta [Source:HGNC Symbol;Acc:HGNC:9381]	PRKACB	0.587742	2.66269
ENSG00000142910	tubulointerstitial nephritis antigen like 1 [Source:HGNC Symbol;Acc:HGNC:19168]	TINAGL1	0.765778	1.85741
ENSG00000143184	X-C motif chemokine ligand 1 [Source:HGNC Symbol;Acc:HGNC:10645]	XCL1	0.687431	1.49751
ENSG00000143318	calsequestrin 1 [Source:HGNC Symbol;Acc:HGNC:1512]	CASQ1	0.83448	2.21196
ENSG00000143324	xenotropic and polytropic retrovirus receptor 1 [Source:HGNC Symbol;Acc:HGNC:12827]	XPR1	0.517876	1.82112
ENSG00000143333	regulator of G protein signaling 16 [Source:HGNC Symbol;Acc:HGNC:9997]	RGS16	0.500246	1.70863
ENSG00000143355	LIM homeobox 9 [Source:HGNC Symbol;Acc:HGNC:14222]	LHX9	0.602216	1.53423
ENSG00000143494	vasohibin 2 [Source:HGNC Symbol;Acc:HGNC:25723]	VASH2	0.683573	3.52119
ENSG00000143507	dual specificity phosphatase 10 [Source:HGNC Symbol;Acc:HGNC:3065]	DUSP10	0.513069	2.10622
ENSG00000143603	potassium calcium-activated channel subfamily N member 3 [Source:HGNC Symbol;Acc:HGNC:6292]	KCNN3	0.648319	1.343
ENSG00000143674	mitogen-activated protein kinase kinase kinase 21 [Source:HGNC Symbol;Acc:HGNC:29798]	MAP3K21	0.780192	3.39919
ENSG00000143751	SDE2 telomere maintenance homolog [Source:HGNC Symbol;Acc:HGNC:26643]	SDE2	0.510909	1.42944
ENSG00000143952	VPS54, GARP complex subunit [Source:HGNC Symbol;Acc:HGNC:18652]	VPS54	0.517515	4.16161
ENSG00000143970	additional sex combs like 2, transcriptional regulator [Source:HGNC Symbol;Acc:HGNC:23805]	ASXL2	0.508912	1.81941
ENSG00000144331	zinc finger protein 385B [Source:HGNC Symbol;Acc:HGNC:26332]	ZNF385B	0.532682	2.33543
ENSG00000144366	GULP, engulfment adaptor PTB domain containing 1 [Source:HGNC Symbol;Acc:HGNC:18649]	GULP1	0.638195	3.33328
ENSG00000144369	family with sequence similarity 171 member B [Source:HGNC Symbol;Acc:HGNC:29412]	FAM171B	0.91753	5.42984
ENSG00000144550	copine family member 9 [Source:HGNC Symbol;Acc:HGNC:24336]	CPNE9	0.761273	1.73304
ENSG00000144712	cullin associated and neddylation dissociated 2 (putative) [Source:HGNC Symbol;Acc:HGNC:30689]	CAND2	0.516023	1.50755
ENSG00000144824	pleckstrin homology like domain family B member 2 [Source:HGNC Symbol;Acc:HGNC:29573]	PHLDB2	0.694566	1.95581
ENSG00000144935	transient receptor potential cation channel subfamily C member 1 [Source:HGNC Symbol;Acc:HGNC:12333]	TRPC1	0.678895	2.57821
ENSG00000145362	ankyrin 2 [Source:HGNC Symbol;Acc:HGNC:493]	ANK2	0.508578	1.33754
ENSG00000145375	spermatogenesis associated 5 [Source:HGNC Symbol;Acc:HGNC:18119]	SPATA5	0.682427	2.23604
ENSG00000145491	rhophilin associated tail protein 1 like [Source:HGNC Symbol;Acc:HGNC:24060]	ROPN1L	0.893871	3.09538
ENSG00000145685	LHFPL tetraspan subfamily member 2 [Source:HGNC Symbol;Acc:HGNC:6588]	LHFPL2	0.515168	1.87157
ENSG00000146083	ring finger protein 44 [Source:HGNC Symbol;Acc:HGNC:19180]	RNF44	0.507306	2.04682
ENSG00000146090	RasGEF domain family member 1C [Source:HGNC Symbol;Acc:HGNC:27400]	RASGEF1C	0.614887	1.73598
ENSG00000146842	transmembrane protein 209 [Source:HGNC Symbol;Acc:HGNC:21898]	TMEM209	0.711473	2.29252
ENSG00000147003	transmembrane protein 27 [Source:HGNC Symbol;Acc:HGNC:29437]	TMEM27	0.552229	1.607
ENSG00000147234	FERM and PDZ domain containing 3 [Source:HGNC Symbol;Acc:HGNC:29382]	FRMPD3	0.974723	3.20404
ENSG00000147408	chondroitin sulfate N-acetylgalactosaminyltransferase 1 [Source:HGNC Symbol;Acc:HGNC:24290]	CSGALNACT1	0.961188	2.50544
ENSG00000148143	zinc finger protein 462 [Source:HGNC Symbol;Acc:HGNC:21684]	ZNF462	0.702265	1.92229
ENSG00000148158	sorting nexin family member 30 [Source:HGNC Symbol;Acc:HGNC:23685]	SNX30	0.696464	2.72545
ENSG00000148225	WD repeat domain 31 [Source:HGNC Symbol;Acc:HGNC:21421]	WDR31	0.820168	2.358
ENSG00000148516	zinc finger E-box binding homeobox 1 [Source:HGNC Symbol;Acc:HGNC:11642]	ZEB1	0.698699	2.06369
ENSG00000148541	family with sequence similarity 13 member C [Source:HGNC Symbol;Acc:HGNC:19371]	FAM13C	0.639174	2.66733
ENSG00000149575	sodium voltage-gated channel beta subunit 2 [Source:HGNC Symbol;Acc:HGNC:10589]	SCN2B	0.75324	1.81685
ENSG00000149927	double C2 domain alpha [Source:HGNC Symbol;Acc:HGNC:2985]	DOC2A	0.510345	1.88653
ENSG00000150093	integrin subunit beta 1 [Source:HGNC Symbol;Acc:HGNC:6153]	ITGB1	0.529468	1.57263
ENSG00000150457	large tumor suppressor kinase 2 [Source:HGNC Symbol;Acc:HGNC:6515]	LATS2	0.65044	2.21414
ENSG00000150471	adhesion G protein-coupled receptor L3 [Source:HGNC Symbol;Acc:HGNC:20974]	ADGRL3	0.536451	2.16665
ENSG00000150625	glycoprotein M6A [Source:HGNC Symbol;Acc:HGNC:4460]	GPM6A	0.989064	3.36011
ENSG00000150627	WD repeat domain 17 [Source:HGNC Symbol;Acc:HGNC:16661]	WDR17	0.564742	1.32939
ENSG00000151090	thyroid hormone receptor beta [Source:HGNC Symbol;Acc:HGNC:11799]	THRB	0.577285	2.91139
ENSG00000151135	transmembrane protein 263 [Source:HGNC Symbol;Acc:HGNC:28281]	TMEM263	0.553513	3.95758
ENSG00000151151	inositol polyphosphate multikinase [Source:HGNC Symbol;Acc:HGNC:20739]	IPMK	0.500762	2.04544
ENSG00000151240	disco interacting protein 2 homolog C [Source:HGNC Symbol;Acc:HGNC:29150]	DIP2C	0.577147	1.63846
ENSG00000151320	A-kinase anchoring protein 6 [Source:HGNC Symbol;Acc:HGNC:376]	AKAP6	0.653555	1.35651
ENSG00000151413	nucleotide binding protein like [Source:HGNC Symbol;Acc:HGNC:20278]	NUBPL	0.512298	2.8447
ENSG00000151414	NIMA related kinase 7 [Source:HGNC Symbol;Acc:HGNC:13386]	NEK7	0.716736	6.32224
ENSG00000151881	transmembrane protein 267 [Source:HGNC Symbol;Acc:HGNC:26139]	TMEM267	0.650921	3.31863
ENSG00000152104	protein tyrosine phosphatase, non-receptor type 14 [Source:HGNC Symbol;Acc:HGNC:9647]	PTPN14	0.759765	2.24412
ENSG00000152256	pyruvate dehydrogenase kinase 1 [Source:HGNC Symbol;Acc:HGNC:8809]	PDK1	0.658133	3.21535
ENSG00000152409	junction mediating and regulatory protein, p53 cofactor [Source:HGNC Symbol;Acc:HGNC:28916]	JMY	0.524188	1.31383
ENSG00000152413	homer scaffolding protein 1 [Source:HGNC Symbol;Acc:HGNC:17512]	HOMER1	0.656076	3.64242
ENSG00000152582	sperm flagellar 2 [Source:HGNC Symbol;Acc:HGNC:26293]	SPEF2	0.817775	2.17056
ENSG00000152689	RAS guanyl releasing protein 3 [Source:HGNC Symbol;Acc:HGNC:14545]	RASGRP3	0.767815	1.75281
ENSG00000152763	WD repeat domain 78 [Source:HGNC Symbol;Acc:HGNC:26252]	WDR78	0.50783	1.75603
ENSG00000152942	RAD17 checkpoint clamp loader component [Source:HGNC Symbol;Acc:HGNC:9807]	RAD17	0.516958	2.89866
ENSG00000153237	coiled-coil domain containing 148 [Source:HGNC Symbol;Acc:HGNC:25191]	CCDC148	0.695018	1.65107
ENSG00000154127	ubiquitin associated and SH3 domain containing B [Source:HGNC Symbol;Acc:HGNC:29884]	UBASH3B	0.554227	2.50709
ENSG00000154162	cadherin 12 [Source:HGNC Symbol;Acc:HGNC:1751]	CDH12	0.573364	1.74245
ENSG00000154269	ectonucleotide pyrophosphatase/phosphodiesterase 3 [Source:HGNC Symbol;Acc:HGNC:3358]	ENPP3	0.691112	1.49237
ENSG00000154319	family with sequence similarity 167 member A [Source:HGNC Symbol;Acc:HGNC:15549]	FAM167A	0.870967	2.74681
ENSG00000154608	centrosomal protein 170 pseudogene 1 [Source:HGNC Symbol;Acc:HGNC:28364]	CEP170P1	0.512815	1.42094
ENSG00000155085	adenylate kinase 9 [Source:HGNC Symbol;Acc:HGNC:33814]	AK9	0.549142	1.59175
ENSG00000155099	phosphatidylinositol-4,5-bisphosphate 4-phosphatase 2 [Source:HGNC Symbol;Acc:HGNC:25452]	PIP4P2	0.621718	2.96602
ENSG00000155304	heat shock protein family A (Hsp70) member 13 [Source:HGNC Symbol;Acc:HGNC:11375]	HSPA13	0.894073	3.93717
ENSG00000155530	leucine rich repeats and guanylate kinase domain containing [Source:HGNC Symbol;Acc:HGNC:21964]	LRGUK	0.674004	1.4989
ENSG00000155761	sperm associated antigen 17 [Source:HGNC Symbol;Acc:HGNC:26620]	SPAG17	1.19145	3.67262
ENSG00000155849	engulfment and cell motility 1 [Source:HGNC Symbol;Acc:HGNC:16286]	ELMO1	0.509371	1.33382
ENSG00000155974	glutamate receptor interacting protein 1 [Source:HGNC Symbol;Acc:HGNC:18708]	GRIP1	0.604598	1.87322
ENSG00000156011	pleckstrin and Sec7 domain containing 3 [Source:HGNC Symbol;Acc:HGNC:19093]	PSD3	0.561423	2.07184
ENSG00000156162	dpy-19 like 4 [Source:HGNC Symbol;Acc:HGNC:27829]	DPY19L4	0.661906	3.60813
ENSG00000156172	chromosome 8 open reading frame 37 [Source:HGNC Symbol;Acc:HGNC:27232]	C8orf37	0.656719	2.20649
ENSG00000156650	lysine acetyltransferase 6B [Source:HGNC Symbol;Acc:HGNC:17582]	KAT6B	0.500168	1.36625
ENSG00000156802	ATPase family, AAA domain containing 2 [Source:HGNC Symbol;Acc:HGNC:30123]	ATAD2	0.501146	1.60714
ENSG00000156876	SAS-6 centriolar assembly protein [Source:HGNC Symbol;Acc:HGNC:25403]	SASS6	0.693667	2.24331
ENSG00000157064	nicotinamide nucleotide adenylyltransferase 2 [Source:HGNC Symbol;Acc:HGNC:16789]	NMNAT2	0.735263	1.68896
ENSG00000157368	interleukin 34 [Source:HGNC Symbol;Acc:HGNC:28529]	IL34	0.500411	1.39696
ENSG00000157404	KIT proto-oncogene receptor tyrosine kinase [Source:HGNC Symbol;Acc:HGNC:6342]	KIT	0.812219	2.49972
ENSG00000157625	TGF-beta activated kinase 1 and MAP3K7 binding protein 3 [Source:HGNC Symbol;Acc:HGNC:30681]	TAB3	0.549551	1.62861
ENSG00000158106	rhophilin Rho GTPase binding protein 1 [Source:HGNC Symbol;Acc:HGNC:19973]	RHPN1	0.834689	3.76571
ENSG00000158186	muscle RAS oncogene homolog [Source:HGNC Symbol;Acc:HGNC:7227]	MRAS	0.501976	2.18286
ENSG00000158467	adenosylhomocysteinase like 2 [Source:HGNC Symbol;Acc:HGNC:22204]	AHCYL2	0.686859	2.56503
ENSG00000159167	stanniocalcin 1 [Source:HGNC Symbol;Acc:HGNC:11373]	STC1	0.875091	2.40263
ENSG00000159173	troponin I1, slow skeletal type [Source:HGNC Symbol;Acc:HGNC:11945]	TNNI1	0.724684	2.07231
ENSG00000159256	MORC family CW-type zinc finger 3 [Source:HGNC Symbol;Acc:HGNC:23572]	MORC3	0.721701	1.90105
ENSG00000159388	BTG anti-proliferation factor 2 [Source:HGNC Symbol;Acc:HGNC:1131]	BTG2	0.639363	5.90055
ENSG00000159592	GC-rich promoter binding protein 1 like 1 [Source:HGNC Symbol;Acc:HGNC:28843]	GPBP1L1	0.628124	6.70216
ENSG00000160007	Rho GTPase activating protein 35 [Source:HGNC Symbol;Acc:HGNC:4591]	ARHGAP35	0.522808	1.41633
ENSG00000160094	zinc finger protein 362 [Source:HGNC Symbol;Acc:HGNC:18079]	ZNF362	0.589924	4.03851
ENSG00000160219	GRB2 associated binding protein 3 [Source:HGNC Symbol;Acc:HGNC:17515]	GAB3	0.696795	1.49982
ENSG00000160410	SH3KBP1 binding protein 1 [Source:HGNC Symbol;Acc:HGNC:19214]	SHKBP1	0.514394	4.28874
ENSG00000160712	interleukin 6 receptor [Source:HGNC Symbol;Acc:HGNC:6019]	IL6R	0.852438	3.66697
ENSG00000161040	F-box and leucine rich repeat protein 13 [Source:HGNC Symbol;Acc:HGNC:21658]	FBXL13	0.827158	1.95909
ENSG00000161243	F-box protein 27 [Source:HGNC Symbol;Acc:HGNC:18753]	FBXO27	0.584433	2.00198
ENSG00000161544	cytoglobin [Source:HGNC Symbol;Acc:HGNC:16505]	CYGB	0.970518	2.63757
ENSG00000161681	SH3 and multiple ankyrin repeat domains 1 [Source:HGNC Symbol;Acc:HGNC:15474]	SHANK1	0.712017	2.04916
ENSG00000161692	DBF4 zinc finger B [Source:HGNC Symbol;Acc:HGNC:17883]	DBF4B	0.506163	3.16989
ENSG00000161896	inositol hexakisphosphate kinase 3 [Source:HGNC Symbol;Acc:HGNC:17269]	IP6K3	0.662175	1.69499
ENSG00000161921	C-X-C motif chemokine ligand 16 [Source:HGNC Symbol;Acc:HGNC:16642]	CXCL16	0.708456	3.62228
ENSG00000162241	solute carrier family 25 member 45 [Source:HGNC Symbol;Acc:HGNC:27442]	SLC25A45	0.594567	1.65666
ENSG00000162344	fibroblast growth factor 19 [Source:HGNC Symbol;Acc:HGNC:3675]	FGF19	0.744711	1.68049
ENSG00000162490	dorsal inhibitory axon guidance protein [Source:HGNC Symbol;Acc:HGNC:25054]	DRAXIN	0.654853	1.47903
ENSG00000162636	family with sequence similarity 102 member B [Source:HGNC Symbol;Acc:HGNC:27637]	FAM102B	0.952328	5.72967
ENSG00000162738	VANGL planar cell polarity protein 2 [Source:HGNC Symbol;Acc:HGNC:15511]	VANGL2	0.550884	1.68978
ENSG00000162804	sushi, nidogen and EGF like domains 1 [Source:HGNC Symbol;Acc:HGNC:24696]	SNED1	0.658737	1.50241
ENSG00000162849	kinesin family member 26B [Source:HGNC Symbol;Acc:HGNC:25484]	KIF26B	0.753798	1.76154
ENSG00000162927	pseudouridylate synthase 10 [Source:HGNC Symbol;Acc:HGNC:26505]	PUS10	0.777611	3.86648
ENSG00000162997	prolyl-tRNA synthetase associated domain containing 1, pseudogene [Source:HGNC Symbol;Acc:HGNC:34379]	PRORSD1P	0.756371	2.14657
ENSG00000163071	spermatogenesis associated 18 [Source:HGNC Symbol;Acc:HGNC:29579]	SPATA18	0.719881	3.87954
ENSG00000163075	cilia and flagella associated protein 221 [Source:HGNC Symbol;Acc:HGNC:33720]	CFAP221	0.577711	1.39526
ENSG00000163257	DDB1 and CUL4 associated factor 16 [Source:HGNC Symbol;Acc:HGNC:25987]	DCAF16	0.593143	4.30177
ENSG00000163293	NIPA like domain containing 1 [Source:HGNC Symbol;Acc:HGNC:27194]	NIPAL1	0.690331	1.9171
ENSG00000163449	transmembrane protein 169 [Source:HGNC Symbol;Acc:HGNC:25130]	TMEM169	0.666559	1.63666
ENSG00000163472	transmembrane protein 79 [Source:HGNC Symbol;Acc:HGNC:28196]	TMEM79	0.522752	2.40642
ENSG00000163497	FEV, ETS transcription factor [Source:HGNC Symbol;Acc:HGNC:18562]	FEV	0.687428	1.53995
ENSG00000163602	RING1 and YY1 binding protein [Source:HGNC Symbol;Acc:HGNC:10480]	RYBP	0.592602	5.28237
ENSG00000163840	deltex E3 ubiquitin ligase 3L [Source:HGNC Symbol;Acc:HGNC:30323]	DTX3L	0.623874	1.6547
ENSG00000163867	zinc finger MYM-type containing 6 [Source:HGNC Symbol;Acc:HGNC:13050]	ZMYM6	0.658516	2.72145
ENSG00000163960	UBX domain protein 7 [Source:HGNC Symbol;Acc:HGNC:29119]	UBXN7	0.711622	2.302
ENSG00000164112	transmembrane protein 155 [Source:HGNC Symbol;Acc:HGNC:26418]	TMEM155	0.60383	1.55901
ENSG00000164176	EGF like repeats and discoidin domains 3 [Source:HGNC Symbol;Acc:HGNC:3173]	EDIL3	0.912915	2.3659
ENSG00000164211	StAR related lipid transfer domain containing 4 [Source:HGNC Symbol;Acc:HGNC:18058]	STARD4	0.606136	4.16574
ENSG00000164236	ankyrin repeat domain 33B [Source:HGNC Symbol;Acc:HGNC:35240]	ANKRD33B	0.671052	2.11974
ENSG00000164284	GrpE like 2, mitochondrial [Source:HGNC Symbol;Acc:HGNC:21060]	GRPEL2	0.655209	6.29448
ENSG00000164308	endoplasmic reticulum aminopeptidase 2 [Source:HGNC Symbol;Acc:HGNC:29499]	ERAP2	0.735186	1.72818
ENSG00000164309	cardiomyopathy associated 5 [Source:HGNC Symbol;Acc:HGNC:14305]	CMYA5	0.503912	1.38974
ENSG00000164323	cilia and flagella associated protein 97 [Source:HGNC Symbol;Acc:HGNC:29276]	CFAP97	0.524233	3.06099
ENSG00000164331	ankyrin repeat family A member 2 [Source:HGNC Symbol;Acc:HGNC:13208]	ANKRA2	0.536114	4.09444
ENSG00000164603	base methyltransferase of 25S rRNA 2 homolog [Source:HGNC Symbol;Acc:HGNC:26475]	BMT2	0.526689	1.99193
ENSG00000164684	zinc finger protein 704 [Source:HGNC Symbol;Acc:HGNC:32291]	ZNF704	0.58234	1.99329
ENSG00000164749	hepatocyte nuclear factor 4 gamma [Source:HGNC Symbol;Acc:HGNC:5026]	HNF4G	0.633058	1.87481
ENSG00000164754	RAD21 cohesin complex component [Source:HGNC Symbol;Acc:HGNC:9811]	RAD21	0.588092	1.79921
ENSG00000164830	oxidation resistance 1 [Source:HGNC Symbol;Acc:HGNC:15822]	OXR1	0.631754	5.75041
ENSG00000164930	frizzled class receptor 6 [Source:HGNC Symbol;Acc:HGNC:4044]	FZD6	0.555702	1.65299
ENSG00000165120	serine rich single-pass membrane protein 1 [Source:HGNC Symbol;Acc:HGNC:29580]	SSMEM1	0.635998	1.61583
ENSG00000165300	SLIT and NTRK like family member 5 [Source:HGNC Symbol;Acc:HGNC:20295]	SLITRK5	0.650806	3.01112
ENSG00000165516	kelch domain containing 2 [Source:HGNC Symbol;Acc:HGNC:20231]	KLHDC2	0.515563	5.82334
ENSG00000165730	storkhead box 1 [Source:HGNC Symbol;Acc:HGNC:23508]	STOX1	0.552162	1.71087
ENSG00000165973	neural EGFL like 1 [Source:HGNC Symbol;Acc:HGNC:7750]	NELL1	0.624485	1.30453
ENSG00000166046	t-complex 11 like 2 [Source:HGNC Symbol;Acc:HGNC:28627]	TCP11L2	0.565693	1.3975
ENSG00000166073	G protein-coupled receptor 176 [Source:HGNC Symbol;Acc:HGNC:32370]	GPR176	0.633858	2.87316
ENSG00000166128	RAB8B, member RAS oncogene family [Source:HGNC Symbol;Acc:HGNC:30273]	RAB8B	0.560413	2.67641
ENSG00000166153	DEP domain containing 4 [Source:HGNC Symbol;Acc:HGNC:22952]	DEPDC4	0.570719	2.18443
ENSG00000166250	CXADR like membrane protein [Source:HGNC Symbol;Acc:HGNC:24039]	CLMP	0.579163	1.78395
ENSG00000166398	KIAA0355 [Source:HGNC Symbol;Acc:HGNC:29016]	KIAA0355	0.58998	1.86076
ENSG00000166435	X-ray radiation resistance associated 1 [Source:HGNC Symbol;Acc:HGNC:18868]	XRRA1	0.677822	3.32942
ENSG00000166439	ring finger protein 169 [Source:HGNC Symbol;Acc:HGNC:26961]	RNF169	0.652122	2.1429
ENSG00000166446	chromodomain Y like 2 [Source:HGNC Symbol;Acc:HGNC:23030]	CDYL2	0.54993	1.43574
ENSG00000166575	transmembrane protein 135 [Source:HGNC Symbol;Acc:HGNC:26167]	TMEM135	0.729774	3.43339
ENSG00000166596	cilia and flagella associated protein 52 [Source:HGNC Symbol;Acc:HGNC:16053]	CFAP52	0.511225	1.42685
ENSG00000166845	chromosome 18 open reading frame 54 [Source:HGNC Symbol;Acc:HGNC:13796]	C18orf54	0.616259	2.72491
ENSG00000166924	neuronal tyrosine phosphorylated phosphoinositide-3-kinase adaptor 1 [Source:HGNC Symbol;Acc:HGNC:22009]	NYAP1	0.824413	1.9524
ENSG00000166986	methionyl-tRNA synthetase [Source:HGNC Symbol;Acc:HGNC:6898]	MARS	0.620085	3.09515
ENSG00000167595	proline and serine rich 3 [Source:HGNC Symbol;Acc:HGNC:25204]	PROSER3	0.576931	2.67833
ENSG00000167600	cytochrome P450 family 2 subfamily S member 1 [Source:HGNC Symbol;Acc:HGNC:15654]	CYP2S1	0.504429	1.58911
ENSG00000167619	transmembrane protein 145 [Source:HGNC Symbol;Acc:HGNC:26912]	TMEM145	0.519373	1.5889
ENSG00000167995	bestrophin 1 [Source:HGNC Symbol;Acc:HGNC:12703]	BEST1	0.726418	1.60123
ENSG00000168077	scavenger receptor class A member 3 [Source:HGNC Symbol;Acc:HGNC:19000]	SCARA3	0.62618	2.31333
ENSG00000168135	potassium voltage-gated channel subfamily J member 4 [Source:HGNC Symbol;Acc:HGNC:6265]	KCNJ4	1.03053	3.58733
ENSG00000168137	SET domain containing 5 [Source:HGNC Symbol;Acc:HGNC:25566]	SETD5	0.840982	5.35618
ENSG00000168143	family with sequence similarity 83 member B [Source:HGNC Symbol;Acc:HGNC:21357]	FAM83B	0.660803	1.39818
ENSG00000168152	THAP domain containing 9 [Source:HGNC Symbol;Acc:HGNC:23192]	THAP9	0.616688	2.51555
ENSG00000168172	hook microtubule tethering protein 3 [Source:HGNC Symbol;Acc:HGNC:23576]	HOOK3	0.60649	1.61229
ENSG00000168214	recombination signal binding protein for immunoglobulin kappa J region [Source:HGNC Symbol;Acc:HGNC:5724]	RBPJ	0.863079	6.08748
ENSG00000168243	G protein subunit gamma 4 [Source:HGNC Symbol;Acc:HGNC:4407]	GNG4	0.656529	3.14116
ENSG00000168306	acyl-CoA oxidase 2 [Source:HGNC Symbol;Acc:HGNC:120]	ACOX2	0.936237	2.39993
ENSG00000168350	delta 4-desaturase, sphingolipid 2 [Source:HGNC Symbol;Acc:HGNC:20113]	DEGS2	0.650352	1.72602
ENSG00000168566	small nuclear ribonucleoprotein U11/U12 subunit 48 [Source:HGNC Symbol;Acc:HGNC:21368]	SNRNP48	0.660636	8.00736
ENSG00000168675	low density lipoprotein receptor class A domain containing 4 [Source:HGNC Symbol;Acc:HGNC:1224]	LDLRAD4	0.62117	1.82953
ENSG00000168772	CXXC finger protein 4 [Source:HGNC Symbol;Acc:HGNC:24593]	CXXC4	0.650283	1.63518
ENSG00000168944	centrosomal protein 120 [Source:HGNC Symbol;Acc:HGNC:26690]	CEP120	0.527697	2.15725
ENSG00000169184	MN1 proto-oncogene, transcriptional regulator [Source:HGNC Symbol;Acc:HGNC:7180]	MN1	0.586139	1.33727
ENSG00000169379	ADP ribosylation factor like GTPase 13B [Source:HGNC Symbol;Acc:HGNC:25419]	ARL13B	0.550133	1.58293
ENSG00000169393	epididymal sperm binding protein 1 [Source:HGNC Symbol;Acc:HGNC:14417]	ELSPBP1	0.725229	1.58918
ENSG00000169499	pleckstrin homology domain containing A2 [Source:HGNC Symbol;Acc:HGNC:14336]	PLEKHA2	0.852883	3.50222
ENSG00000169504	chloride intracellular channel 4 [Source:HGNC Symbol;Acc:HGNC:13518]	CLIC4	0.695402	4.44046
ENSG00000169758	transmembrane protein 266 [Source:HGNC Symbol;Acc:HGNC:26763]	TMEM266	0.665163	3.34974
ENSG00000169760	neuroligin 1 [Source:HGNC Symbol;Acc:HGNC:14291]	NLGN1	0.559583	1.34296
ENSG00000169891	RALBP1 associated Eps domain containing 2 [Source:HGNC Symbol;Acc:HGNC:9963]	REPS2	0.880034	4.8637
ENSG00000169967	mitogen-activated protein kinase kinase kinase 2 [Source:HGNC Symbol;Acc:HGNC:6854]	MAP3K2	0.596264	2.57335
ENSG00000170006	transmembrane protein 154 [Source:HGNC Symbol;Acc:HGNC:26489]	TMEM154	1.0527	2.93395
ENSG00000170390	doublecortin like kinase 2 [Source:HGNC Symbol;Acc:HGNC:19002]	DCLK2	0.845589	2.79963
ENSG00000170417	transmembrane protein 182 [Source:HGNC Symbol;Acc:HGNC:26391]	TMEM182	0.611764	1.97252
ENSG00000170743	synaptotagmin 9 [Source:HGNC Symbol;Acc:HGNC:19265]	SYT9	0.687033	1.50103
ENSG00000170802	forkhead box N2 [Source:HGNC Symbol;Acc:HGNC:5281]	FOXN2	0.733556	2.78665
ENSG00000170827	carboxyl ester lipase pseudogene [Source:HGNC Symbol;Acc:HGNC:1849]	CELP	0.613425	1.71689
ENSG00000171160	MORN repeat containing 4 [Source:HGNC Symbol;Acc:HGNC:24001]	MORN4	0.602537	3.1225
ENSG00000171368	tubulin polymerization promoting protein [Source:HGNC Symbol;Acc:HGNC:24164]	TPPP	0.677012	2.50899
ENSG00000171448	zinc finger and BTB domain containing 26 [Source:HGNC Symbol;Acc:HGNC:23383]	ZBTB26	0.691997	2.69984
ENSG00000171643	S100 calcium binding protein Z [Source:HGNC Symbol;Acc:HGNC:30367]	S100Z	0.503468	1.44864
ENSG00000171791	BCL2, apoptosis regulator [Source:HGNC Symbol;Acc:HGNC:990]	BCL2	0.710371	2.61371
ENSG00000171988	jumonji domain containing 1C [Source:HGNC Symbol;Acc:HGNC:12313]	JMJD1C	0.530465	1.84377
ENSG00000171992	synaptopodin [Source:HGNC Symbol;Acc:HGNC:30672]	SYNPO	1.00356	2.72013
ENSG00000172007	RAB33B, member RAS oncogene family [Source:HGNC Symbol;Acc:HGNC:16075]	RAB33B	0.649921	3.00275
ENSG00000172201	inhibitor of DNA binding 4, HLH protein [Source:HGNC Symbol;Acc:HGNC:5363]	ID4	0.581811	5.9684
ENSG00000172380	G protein subunit gamma 12 [Source:HGNC Symbol;Acc:HGNC:19663]	GNG12	0.681068	4.78186
ENSG00000172476	RAB40A, member RAS oncogene family [Source:HGNC Symbol;Acc:HGNC:18283]	RAB40A	0.576524	1.31247
ENSG00000173175	adenylate cyclase 5 [Source:HGNC Symbol;Acc:HGNC:236]	ADCY5	0.760317	1.71166
ENSG00000173227	synaptotagmin 12 [Source:HGNC Symbol;Acc:HGNC:18381]	SYT12	0.65932	1.36971
ENSG00000173273	tankyrase [Source:HGNC Symbol;Acc:HGNC:11941]	TNKS	1.0009	5.97438
ENSG00000173542	MOB kinase activator 1B [Source:HGNC Symbol;Acc:HGNC:29801]	MOB1B	0.599799	1.5455
ENSG00000173575	chromodomain helicase DNA binding protein 2 [Source:HGNC Symbol;Acc:HGNC:1917]	CHD2	0.731661	2.09158
ENSG00000173681	BCLAF1 and THRAP3 family member 3 [Source:HGNC Symbol;Acc:HGNC:27413]	BCLAF3	0.702866	1.92068
ENSG00000173805	huntingtin associated protein 1 [Source:HGNC Symbol;Acc:HGNC:4812]	HAP1	0.972972	3.12247
ENSG00000173809	tudor domain containing 12 [Source:HGNC Symbol;Acc:HGNC:25044]	TDRD12	0.993233	2.74745
ENSG00000173846	polo like kinase 3 [Source:HGNC Symbol;Acc:HGNC:2154]	PLK3	0.681268	2.04362
ENSG00000174136	repulsive guidance molecule family member b [Source:HGNC Symbol;Acc:HGNC:26896]	RGMB	0.507741	2.75385
ENSG00000174514	major facilitator superfamily domain containing 4A [Source:HGNC Symbol;Acc:HGNC:25433]	MFSD4A	0.648897	1.5054
ENSG00000174738	nuclear receptor subfamily 1 group D member 2 [Source:HGNC Symbol;Acc:HGNC:7963]	NR1D2	0.911821	9.57748
ENSG00000175093	splA/ryanodine receptor domain and SOCS box containing 4 [Source:HGNC Symbol;Acc:HGNC:30630]	SPSB4	0.822195	5.37693
ENSG00000175155	yippee like 2 [Source:HGNC Symbol;Acc:HGNC:18326]	YPEL2	0.531551	1.60421
ENSG00000175215	CTD small phosphatase 2 [Source:HGNC Symbol;Acc:HGNC:17077]	CTDSP2	0.605864	4.13635
ENSG00000175395	zinc finger protein 25 [Source:HGNC Symbol;Acc:HGNC:13043]	ZNF25	0.86847	2.78487
ENSG00000175505	cardiotrophin like cytokine factor 1 [Source:HGNC Symbol;Acc:HGNC:17412]	CLCF1	0.698984	1.58669
ENSG00000175595	ERCC excision repair 4, endonuclease catalytic subunit [Source:HGNC Symbol;Acc:HGNC:3436]	ERCC4	0.699059	2.33031
ENSG00000175920	docking protein 7 [Source:HGNC Symbol;Acc:HGNC:26594]	DOK7	0.750777	1.71854
ENSG00000176624	mex-3 RNA binding family member C [Source:HGNC Symbol;Acc:HGNC:28040]	MEX3C	0.619863	3.08857
ENSG00000176658	myosin ID [Source:HGNC Symbol;Acc:HGNC:7598]	MYO1D	0.531259	1.49345
ENSG00000176678	forkhead box L1 [Source:HGNC Symbol;Acc:HGNC:3817]	FOXL1	0.965648	3.11162
ENSG00000177125	zinc finger and BTB domain containing 34 [Source:HGNC Symbol;Acc:HGNC:31446]	ZBTB34	0.555373	2.08085
ENSG00000177191	UDP-GlcNAc:betaGal beta-1,3-N-acetylglucosaminyltransferase 8 [Source:HGNC Symbol;Acc:HGNC:24139]	B3GNT8	0.703558	1.55608
ENSG00000177311	zinc finger and BTB domain containing 38 [Source:HGNC Symbol;Acc:HGNC:26636]	ZBTB38	0.513161	1.38227
ENSG00000177406	0	AC021054.1	0.800815	2.42114
ENSG00000177551	nescient helix-loop-helix 2 [Source:HGNC Symbol;Acc:HGNC:7818]	NHLH2	0.680407	1.60992
ENSG00000177683	THAP domain containing 5 [Source:HGNC Symbol;Acc:HGNC:23188]	THAP5	0.56213	3.19531
ENSG00000177888	zinc finger and BTB domain containing 41 [Source:HGNC Symbol;Acc:HGNC:24819]	ZBTB41	0.825919	2.80213
ENSG00000178031	ADAMTS like 1 [Source:HGNC Symbol;Acc:HGNC:14632]	ADAMTSL1	0.680499	1.4518
ENSG00000178177	ligand dependent nuclear receptor corepressor like [Source:HGNC Symbol;Acc:HGNC:30776]	LCORL	0.66683	4.41795
ENSG00000178343	shisa family member 3 [Source:HGNC Symbol;Acc:HGNC:25159]	SHISA3	0.536362	1.75389
ENSG00000178385	pleckstrin homology domain containing M3 [Source:HGNC Symbol;Acc:HGNC:34006]	PLEKHM3	0.690254	2.75933
ENSG00000178662	cysteine and serine rich nuclear protein 3 [Source:HGNC Symbol;Acc:HGNC:30729]	CSRNP3	0.609373	1.62702
ENSG00000178852	EF-hand calcium binding domain 13 [Source:HGNC Symbol;Acc:HGNC:26864]	EFCAB13	0.713461	1.7637
ENSG00000178878	apolipoprotein L domain containing 1 [Source:HGNC Symbol;Acc:HGNC:25268]	APOLD1	0.588525	1.39554
ENSG00000178882	refilin A [Source:HGNC Symbol;Acc:HGNC:27051]	RFLNA	0.938626	2.55393
ENSG00000179295	protein tyrosine phosphatase, non-receptor type 11 [Source:HGNC Symbol;Acc:HGNC:9644]	PTPN11	0.673974	3.73987
ENSG00000179399	glypican 5 [Source:HGNC Symbol;Acc:HGNC:4453]	GPC5	0.596092	1.46517
ENSG00000179630	laccase domain containing 1 [Source:HGNC Symbol;Acc:HGNC:26789]	LACC1	0.80046	2.17317
ENSG00000180190	testis development related protein [Source:HGNC Symbol;Acc:HGNC:26951]	TDRP	0.89992	2.32382
ENSG00000180263	FYVE, RhoGEF and PH domain containing 6 [Source:HGNC Symbol;Acc:HGNC:21740]	FGD6	0.628335	1.607
ENSG00000180287	phospholipase D family member 5 [Source:HGNC Symbol;Acc:HGNC:26879]	PLD5	0.70417	1.59265
ENSG00000180488	mitoguardin 1 [Source:HGNC Symbol;Acc:HGNC:24741]	MIGA1	0.708469	2.50641
ENSG00000180530	nuclear receptor interacting protein 1 [Source:HGNC Symbol;Acc:HGNC:8001]	NRIP1	0.552623	1.64364
ENSG00000180592	SKI/DACH domain containing 1 [Source:HGNC Symbol;Acc:HGNC:32697]	SKIDA1	0.519224	1.77319
ENSG00000181350	leucine rich repeat containing 75A [Source:HGNC Symbol;Acc:HGNC:32403]	LRRC75A	0.680383	1.62144
ENSG00000181652	autophagy related 9B [Source:HGNC Symbol;Acc:HGNC:21899]	ATG9B	0.639452	1.31716
ENSG00000181690	PLAG1 zinc finger [Source:HGNC Symbol;Acc:HGNC:9045]	PLAG1	0.810562	2.67787
ENSG00000181894	zinc finger protein 329 [Source:HGNC Symbol;Acc:HGNC:14209]	ZNF329	0.616871	1.76469
ENSG00000182040	USH1 protein network component sans [Source:HGNC Symbol;Acc:HGNC:16356]	USH1G	1.21972	4.05171
ENSG00000182463	teashirt zinc finger homeobox 2 [Source:HGNC Symbol;Acc:HGNC:13010]	TSHZ2	0.72763	1.84474
ENSG00000182504	centrosomal protein 97 [Source:HGNC Symbol;Acc:HGNC:26244]	CEP97	0.746087	2.14672
ENSG00000182606	trafficking kinesin protein 1 [Source:HGNC Symbol;Acc:HGNC:29947]	TRAK1	0.569918	2.55912
ENSG00000182796	transmembrane protein 198B (pseudogene) [Source:HGNC Symbol;Acc:HGNC:43629]	TMEM198B	0.556618	2.15073
ENSG00000182901	regulator of G protein signaling 7 [Source:HGNC Symbol;Acc:HGNC:10003]	RGS7	0.505113	1.74879
ENSG00000182950	outer dense fiber of sperm tails 3 like 1 [Source:HGNC Symbol;Acc:HGNC:28735]	ODF3L1	0.776515	2.00654
ENSG00000183049	calcium/calmodulin dependent protein kinase ID [Source:HGNC Symbol;Acc:HGNC:19341]	CAMK1D	0.5379	2.6135
ENSG00000183199	0	HSP90AB3P	0.793676	1.87529
ENSG00000183340	JRK like [Source:HGNC Symbol;Acc:HGNC:6200]	JRKL	0.661916	2.01865
ENSG00000183354	KIAA2026 [Source:HGNC Symbol;Acc:HGNC:23378]	KIAA2026	0.847562	2.77047
ENSG00000184208	chromosome 22 open reading frame 46 [Source:HGNC Symbol;Acc:HGNC:26294]	C22orf46	0.576472	1.65245
ENSG00000184254	aldehyde dehydrogenase 1 family member A3 [Source:HGNC Symbol;Acc:HGNC:409]	ALDH1A3	0.606012	1.83514
ENSG00000184500	protein S [Source:HGNC Symbol;Acc:HGNC:9456]	PROS1	0.577989	2.59038
ENSG00000184599	family with sequence similarity 19 member A3, C-C motif chemokine like [Source:HGNC Symbol;Acc:HGNC:21590]	FAM19A3	0.687328	1.48011
ENSG00000184898	RNA binding motif protein 43 [Source:HGNC Symbol;Acc:HGNC:24790]	RBM43	0.887788	2.63153
ENSG00000184922	formin like 1 [Source:HGNC Symbol;Acc:HGNC:1212]	FMNL1	0.939167	2.55406
ENSG00000185189	nuclear receptor binding protein 2 [Source:HGNC Symbol;Acc:HGNC:19339]	NRBP2	0.855721	2.98976
ENSG00000185332	transmembrane protein 105 [Source:HGNC Symbol;Acc:HGNC:26794]	TMEM105	0.565808	1.58411
ENSG00000185527	phosphodiesterase 6G [Source:HGNC Symbol;Acc:HGNC:8789]	PDE6G	0.605496	1.4053
ENSG00000185585	olfactomedin like 2A [Source:HGNC Symbol;Acc:HGNC:27270]	OLFML2A	0.907493	2.27817
ENSG00000185591	Sp1 transcription factor [Source:HGNC Symbol;Acc:HGNC:11205]	SP1	0.581602	1.4315
ENSG00000185621	leishmanolysin like peptidase [Source:HGNC Symbol;Acc:HGNC:15991]	LMLN	0.56165	1.38091
ENSG00000185650	ZFP36 ring finger protein like 1 [Source:HGNC Symbol;Acc:HGNC:1107]	ZFP36L1	0.669134	2.87572
ENSG00000185716	chromosome 16 open reading frame 52 [Source:HGNC Symbol;Acc:HGNC:27087]	C16orf52	0.667435	2.21256
ENSG00000186174	B-cell CLL/lymphoma 9 like [Source:HGNC Symbol;Acc:HGNC:23688]	BCL9L	0.762399	2.83932
ENSG00000186469	G protein subunit gamma 2 [Source:HGNC Symbol;Acc:HGNC:4404]	GNG2	0.517066	2.25358
ENSG00000186591	ubiquitin conjugating enzyme E2 H [Source:HGNC Symbol;Acc:HGNC:12484]	UBE2H	0.69888	4.29156
ENSG00000186767	spindlin family member 4 [Source:HGNC Symbol;Acc:HGNC:27040]	SPIN4	0.752483	1.9044
ENSG00000186814	zinc finger and SCAN domain containing 30 [Source:HGNC Symbol;Acc:HGNC:33517]	ZSCAN30	0.740396	4.69396
ENSG00000187026	keratin associated protein 21-2 [Source:HGNC Symbol;Acc:HGNC:18946]	KRTAP21-2	0.865943	2.1427
ENSG00000187079	TEA domain transcription factor 1 [Source:HGNC Symbol;Acc:HGNC:11714]	TEAD1	0.726461	3.30544
ENSG00000187135	V-set and transmembrane domain containing 2B [Source:HGNC Symbol;Acc:HGNC:33595]	VSTM2B	1.13691	3.73773
ENSG00000187266	erythropoietin receptor [Source:HGNC Symbol;Acc:HGNC:3416]	EPOR	0.610605	2.26021
ENSG00000187595	zinc finger protein 385C [Source:HGNC Symbol;Acc:HGNC:33722]	ZNF385C	0.816417	1.92267
ENSG00000187772	lin-28 homolog B [Source:HGNC Symbol;Acc:HGNC:32207]	LIN28B	0.783582	4.44397
ENSG00000188177	zinc finger CCCH-type containing 6 [Source:HGNC Symbol;Acc:HGNC:24762]	ZC3H6	1.12351	6.2879
ENSG00000188185	long intergenic non-protein coding RNA 265 [Source:HGNC Symbol;Acc:HGNC:28019]	LINC00265	1.32786	6.3062
ENSG00000188322	SH3 domain binding kinase 1 [Source:HGNC Symbol;Acc:HGNC:17699]	SBK1	0.603173	1.71475
ENSG00000188419	CHM, Rab escort protein 1 [Source:HGNC Symbol;Acc:HGNC:1940]	CHM	0.659259	2.94734
ENSG00000188452	ceramide kinase like [Source:HGNC Symbol;Acc:HGNC:21699]	CERKL	0.654226	2.37876
ENSG00000188523	cilia and flagella associated protein 77 [Source:HGNC Symbol;Acc:HGNC:33776]	CFAP77	1.04697	3.56222
ENSG00000188582	progestin and adipoQ receptor family member 9 [Source:HGNC Symbol;Acc:HGNC:30131]	PAQR9	0.595912	1.74591
ENSG00000188596	cilia and flagella associated protein 54 [Source:HGNC Symbol;Acc:HGNC:26456]	CFAP54	0.824584	2.22411
ENSG00000188672	Rh blood group CcEe antigens [Source:HGNC Symbol;Acc:HGNC:10008]	RHCE	0.63001	1.4905
ENSG00000188729	osteocrin [Source:HGNC Symbol;Acc:HGNC:29961]	OSTN	0.672377	1.72918
ENSG00000188760	transmembrane protein 198 [Source:HGNC Symbol;Acc:HGNC:33704]	TMEM198	0.55509	2.15903
ENSG00000188994	zinc finger protein 292 [Source:HGNC Symbol;Acc:HGNC:18410]	ZNF292	0.706074	2.21929
ENSG00000189184	protocadherin 18 [Source:HGNC Symbol;Acc:HGNC:14268]	PCDH18	0.59288	1.60957
ENSG00000189308	lin-54 DREAM MuvB core complex component [Source:HGNC Symbol;Acc:HGNC:25397]	LIN54	0.598475	2.33001
ENSG00000196083	interleukin 1 receptor accessory protein [Source:HGNC Symbol;Acc:HGNC:5995]	IL1RAP	0.545796	1.60049
ENSG00000196123	KIAA0895 like [Source:HGNC Symbol;Acc:HGNC:34408]	KIAA0895L	0.552776	2.64323
ENSG00000196208	growth regulation by estrogen in breast cancer 1 [Source:HGNC Symbol;Acc:HGNC:24885]	GREB1	0.61081	2.95365
ENSG00000196358	netrin G2 [Source:HGNC Symbol;Acc:HGNC:14288]	NTNG2	0.695069	1.71383
ENSG00000196369	SLIT-ROBO Rho GTPase activating protein 2B [Source:HGNC Symbol;Acc:HGNC:35237]	SRGAP2B	0.680784	2.56919
ENSG00000196415	proteinase 3 [Source:HGNC Symbol;Acc:HGNC:9495]	PRTN3	0.683005	1.46263
ENSG00000196668	long intergenic non-protein coding RNA 173 [Source:HGNC Symbol;Acc:HGNC:33791]	LINC00173	0.817912	1.92897
ENSG00000196678	ERI1 exoribonuclease family member 2 [Source:HGNC Symbol;Acc:HGNC:30541]	ERI2	0.513774	2.8849
ENSG00000196850	PTC7 protein phosphatase homolog [Source:HGNC Symbol;Acc:HGNC:30695]	PPTC7	0.56109	2.69507
ENSG00000196914	Rho guanine nucleotide exchange factor 12 [Source:HGNC Symbol;Acc:HGNC:14193]	ARHGEF12	0.551612	2.06628
ENSG00000196990	family with sequence similarity 163 member B [Source:HGNC Symbol;Acc:HGNC:33277]	FAM163B	0.514376	1.43936
ENSG00000197119	solute carrier family 25 member 29 [Source:HGNC Symbol;Acc:HGNC:20116]	SLC25A29	0.510806	1.89009
ENSG00000197283	synaptic Ras GTPase activating protein 1 [Source:HGNC Symbol;Acc:HGNC:11497]	SYNGAP1	0.766189	1.81923
ENSG00000197321	supervillin [Source:HGNC Symbol;Acc:HGNC:11480]	SVIL	0.611532	1.50276
ENSG00000197329	pellino E3 ubiquitin protein ligase 1 [Source:HGNC Symbol;Acc:HGNC:8827]	PELI1	0.569689	4.47059
ENSG00000197405	complement C5a receptor 1 [Source:HGNC Symbol;Acc:HGNC:1338]	C5AR1	0.62001	1.46062
ENSG00000197557	tetratricopeptide repeat domain 30A [Source:HGNC Symbol;Acc:HGNC:25853]	TTC30A	0.85779	2.67293
ENSG00000197587	diencephalon/mesencephalon homeobox 1 [Source:HGNC Symbol;Acc:HGNC:19026]	DMBX1	0.752096	3.72452
ENSG00000197826	chromosome 4 open reading frame 22 [Source:HGNC Symbol;Acc:HGNC:28554]	C4orf22	0.59817	1.3314
ENSG00000198133	transmembrane protein 229B [Source:HGNC Symbol;Acc:HGNC:20130]	TMEM229B	0.760673	1.71585
ENSG00000198189	hydroxysteroid 17-beta dehydrogenase 11 [Source:HGNC Symbol;Acc:HGNC:22960]	HSD17B11	0.56596	3.9492
ENSG00000198315	zinc finger with KRAB and SCAN domains 8 [Source:HGNC Symbol;Acc:HGNC:12983]	ZKSCAN8	0.574295	1.38085
ENSG00000198363	aspartate beta-hydroxylase [Source:HGNC Symbol;Acc:HGNC:757]	ASPH	0.539069	3.57879
ENSG00000198380	glutamine--fructose-6-phosphate transaminase 1 [Source:HGNC Symbol;Acc:HGNC:4241]	GFPT1	0.615716	2.43861
ENSG00000198455	zinc finger, X-linked, duplicated B [Source:HGNC Symbol;Acc:HGNC:13199]	ZXDB	0.600944	1.83878
ENSG00000198496	neighbor of BRCA1 gene 2 (non-protein coding) [Source:HGNC Symbol;Acc:HGNC:20691]	NBR2	0.627594	2.11112
ENSG00000198626	ryanodine receptor 2 [Source:HGNC Symbol;Acc:HGNC:10484]	RYR2	0.621419	1.4077
ENSG00000198712	mitochondrially encoded cytochrome c oxidase II [Source:HGNC Symbol;Acc:HGNC:7421]	MT-CO2	0.732435	1.92985
ENSG00000198718	TOG array regulator of axonemal microtubules 1 [Source:HGNC Symbol;Acc:HGNC:19959]	TOGARAM1	0.627823	1.68315
ENSG00000198786	mitochondrially encoded NADH:ubiquinone oxidoreductase core subunit 5 [Source:HGNC Symbol;Acc:HGNC:7461]	MT-ND5	0.74102	2.02265
ENSG00000198795	zinc finger protein 521 [Source:HGNC Symbol;Acc:HGNC:24605]	ZNF521	0.663161	3.25082
ENSG00000198804	mitochondrially encoded cytochrome c oxidase I [Source:HGNC Symbol;Acc:HGNC:7419]	MT-CO1	0.682271	1.68094
ENSG00000198862	listerin E3 ubiquitin protein ligase 1 [Source:HGNC Symbol;Acc:HGNC:13082]	LTN1	0.547798	1.63063
ENSG00000198933	TBK1 binding protein 1 [Source:HGNC Symbol;Acc:HGNC:30140]	TBKBP1	0.615007	3.2228
ENSG00000198961	praja ring finger ubiquitin ligase 2 [Source:HGNC Symbol;Acc:HGNC:17481]	PJA2	0.891103	3.7691
ENSG00000203684	IBA57 antisense RNA 1 (head to head) [Source:HGNC Symbol;Acc:HGNC:32062]	IBA57-AS1	0.707352	1.57297
ENSG00000204054	long intergenic non-protein coding RNA 963 [Source:HGNC Symbol;Acc:HGNC:48716]	LINC00963	0.565196	2.72872
ENSG00000204131	NHS like 2 [Source:HGNC Symbol;Acc:HGNC:33737]	NHSL2	0.81297	2.25026
ENSG00000204138	phosphatase and actin regulator 4 [Source:HGNC Symbol;Acc:HGNC:25793]	PHACTR4	0.605983	2.96774
ENSG00000204186	zinc finger DBF-type containing 2 [Source:HGNC Symbol;Acc:HGNC:29313]	ZDBF2	0.731067	2.43562
ENSG00000204271	spindlin family member 3 [Source:HGNC Symbol;Acc:HGNC:27272]	SPIN3	0.528098	2.34775
ENSG00000204516	MHC class I polypeptide-related sequence B [Source:HGNC Symbol;Acc:HGNC:7091]	MICB	0.756089	2.68812
ENSG00000204623	zinc ribbon domain containing 1 antisense, pseudogene [Source:HGNC Symbol;Acc:HGNC:13924]	ZNRD1ASP	0.574564	1.97105
ENSG00000204666	0	AC010624.1	0.918238	2.33085
ENSG00000204839	maestro heat like repeat family member 6 [Source:HGNC Symbol;Acc:HGNC:27814]	MROH6	0.562295	1.478
ENSG00000205334	long intergenic non-protein coding RNA 1460 [Source:HGNC Symbol;Acc:HGNC:50858]	LINC01460	0.759684	1.74186
ENSG00000205339	importin 7 [Source:HGNC Symbol;Acc:HGNC:9852]	IPO7	0.502647	1.79827
ENSG00000205413	sterile alpha motif domain containing 9 [Source:HGNC Symbol;Acc:HGNC:1348]	SAMD9	0.669411	1.48393
ENSG00000205744	DENN domain containing 1C [Source:HGNC Symbol;Acc:HGNC:26225]	DENND1C	0.511101	1.4274
ENSG00000205940	heat shock protein 90 alpha family class B member 2, pseudogene [Source:HGNC Symbol;Acc:HGNC:32537]	HSP90AB2P	0.757464	2.17737
ENSG00000211451	gonadotropin releasing hormone receptor 2 (pseudogene) [Source:HGNC Symbol;Acc:HGNC:16341]	GNRHR2	0.78201	1.94597
ENSG00000212907	mitochondrially encoded NADH:ubiquinone oxidoreductase core subunit 4L [Source:HGNC Symbol;Acc:HGNC:7460]	MT-ND4L	0.884043	2.19085
ENSG00000213062	0	AL021068.1	0.729389	1.60285
ENSG00000213190	MLLT11, transcription factor 7 cofactor [Source:HGNC Symbol;Acc:HGNC:16997]	MLLT11	0.56465	4.46182
ENSG00000213626	limb bud and heart development [Source:HGNC Symbol;Acc:HGNC:29532]	LBH	0.937322	5.73795
ENSG00000213963	0	AC019080.1	0.935769	2.40123
ENSG00000213983	adaptor related protein complex 1 gamma 2 subunit [Source:HGNC Symbol;Acc:HGNC:556]	AP1G2	0.567536	2.37939
ENSG00000214076	cleavage and polyadenylation specific factor 1 pseudogene 1 [Source:HGNC Symbol;Acc:HGNC:19251]	CPSF1P1	0.596077	1.31939
ENSG00000214106	PAXIP1 antisense RNA 2 [Source:HGNC Symbol;Acc:HGNC:48958]	PAXIP1-AS2	0.964038	3.0201
ENSG00000214765	septin 7 pseudogene 2 [Source:HGNC Symbol;Acc:HGNC:32339]	SEPT7P2	0.603994	2.26711
ENSG00000215190	long intergenic non-protein coding RNA 680 [Source:HGNC Symbol;Acc:HGNC:44417]	LINC00680	0.522561	1.49182
ENSG00000215218	ubiquitin conjugating enzyme E2 Q family like 1 [Source:HGNC Symbol;Acc:HGNC:37269]	UBE2QL1	0.673699	1.7313
ENSG00000215246	0	AC116351.1	0.663234	1.39133
ENSG00000215256	DHRS4 antisense RNA 1 [Source:HGNC Symbol;Acc:HGNC:23175]	DHRS4-AS1	0.61567	5.5263
ENSG00000215447	0	BX322557.1	0.569967	1.40301
ENSG00000215883	cytochrome b5 reductase like [Source:HGNC Symbol;Acc:HGNC:32220]	CYB5RL	0.611429	2.51783
ENSG00000215908	ciliary rootlet coiled-coil, rootletin pseudogene 2 [Source:HGNC Symbol;Acc:HGNC:28170]	CROCCP2	0.661637	3.88738
ENSG00000217128	folliculin interacting protein 1 [Source:HGNC Symbol;Acc:HGNC:29418]	FNIP1	0.661775	2.75396
ENSG00000219545	UBAP1-MVB12-associated (UMA) domain containing 1 [Source:HGNC Symbol;Acc:HGNC:48955]	UMAD1	0.75075	3.52835
ENSG00000221886	zinc finger BED-type containing 8 [Source:HGNC Symbol;Acc:HGNC:30804]	ZBED8	0.558145	2.86889
ENSG00000222043	0	AC079305.1	0.681607	1.46372
ENSG00000223546	long intergenic non-protein coding RNA 630 [Source:HGNC Symbol;Acc:HGNC:44263]	LINC00630	0.630139	2.95381
ENSG00000223756	tumor suppressing subtransferable candidate 2 pseudogene [Source:HGNC Symbol;Acc:HGNC:12384]	TSSC2	0.638928	1.35142
ENSG00000223820	cofilin 1 pseudogene 1 [Source:HGNC Symbol;Acc:HGNC:28560]	CFL1P1	0.660981	1.55963
ENSG00000223891	OSER1 antisense RNA 1 (head to head) [Source:HGNC Symbol;Acc:HGNC:48585]	OSER1-AS1	0.61216	3.51089
ENSG00000224729	PCOLCE antisense RNA 1 [Source:HGNC Symbol;Acc:HGNC:40430]	PCOLCE-AS1	1.10183	3.27811
ENSG00000225077	long intergenic non-protein coding RNA 337 [Source:HGNC Symbol;Acc:HGNC:28620]	LINC00337	0.578902	1.35741
ENSG00000225098	breakpoint cluster region pseudogene 1 [Source:HGNC Symbol;Acc:HGNC:39073]	BCRP1	0.661928	1.37901
ENSG00000225264	zinc and ring finger 2 pseudogene 2 [Source:HGNC Symbol;Acc:HGNC:42793]	ZNRF2P2	0.711969	1.56226
ENSG00000225630	mitochondrially encoded NADH:ubiquinone oxidoreductase core subunit 2 pseudogene 28 [Source:HGNC Symbol;Acc:HGNC:42129]	MTND2P28	0.626008	1.32941
ENSG00000225733	FGD5 antisense RNA 1 [Source:HGNC Symbol;Acc:HGNC:40410]	FGD5-AS1	0.554571	2.83423
ENSG00000226200	SGMS1 antisense RNA 1 [Source:HGNC Symbol;Acc:HGNC:49683]	SGMS1-AS1	0.677194	1.48513
ENSG00000226965	0	AC092167.1	0.683252	1.74843
ENSG00000227141	0	AL160286.1	0.520869	1.4517
ENSG00000227372	TP73 antisense RNA 1 [Source:HGNC Symbol;Acc:HGNC:29052]	TP73-AS1	0.851515	4.15481
ENSG00000228352	0	AL354989.1	0.698082	1.69362
ENSG00000228451	SDA1 domain containing 1 pseudogene 1 [Source:HGNC Symbol;Acc:HGNC:31403]	SDAD1P1	0.644213	1.42749
ENSG00000228549	0	BX284668.2	0.636021	1.61584
ENSG00000229344	mitochondrially encoded cytochrome c oxidase II pseudogene 12 [Source:HGNC Symbol;Acc:HGNC:52028]	MTCO2P12	0.988854	2.67
ENSG00000229415	surfactant associated 3 [Source:HGNC Symbol;Acc:HGNC:18387]	SFTA3	0.525112	1.43478
ENSG00000229525	0	AC053503.2	0.574953	1.57802
ENSG00000229544	NK1 homeobox 2 [Source:HGNC Symbol;Acc:HGNC:31652]	NKX1-2	0.71862	4.66367
ENSG00000229604	mitochondrially encoded ATP synthase 8 pseudogene 2 [Source:HGNC Symbol;Acc:HGNC:44572]	MTATP8P2	0.659361	1.64917
ENSG00000229970	0	AC007128.1	0.749284	1.69714
ENSG00000230043	thymosin beta 4, X-linked pseudogene 6 [Source:HGNC Symbol;Acc:HGNC:11888]	TMSB4XP6	0.667996	1.46287
ENSG00000231154	MORF4L2 antisense RNA 1 [Source:HGNC Symbol;Acc:HGNC:27991]	MORF4L2-AS1	0.629584	1.76424
ENSG00000231665	2-oxoglutarate and iron dependent oxygenase domain containing 1 pseudogene 1 [Source:HGNC Symbol;Acc:HGNC:39202]	OGFOD1P1	0.565155	1.31575
ENSG00000231764	DLX6 antisense RNA 1 [Source:HGNC Symbol;Acc:HGNC:37151]	DLX6-AS1	0.65322	1.74798
ENSG00000232098	0	AC012313.1	0.731882	3.62445
ENSG00000232456	0	AL355994.2	0.736098	1.67592
ENSG00000232859	LYR motif containing 9 [Source:HGNC Symbol;Acc:HGNC:27314]	LYRM9	0.758605	1.96688
ENSG00000232907	DLGAP4 antisense RNA 1 [Source:HGNC Symbol;Acc:HGNC:51223]	DLGAP4-AS1	1.06145	3.76006
ENSG00000233087	RAB6C-like [Source:NCBI gene;Acc:150786]	WTH3DI	0.634297	1.32412
ENSG00000233369	general transcription factor IIi pseudogene 4 [Source:HGNC Symbol;Acc:HGNC:51716]	GTF2IP4	0.558079	2.85119
ENSG00000233396	long intergenic non-protein coding RNA 1719 [Source:HGNC Symbol;Acc:HGNC:52506]	LINC01719	0.57063	1.77745
ENSG00000233757	0	AC092835.1	0.869839	2.35401
ENSG00000233785	0	AC131011.1	0.631311	1.45027
ENSG00000234028	0	AC062029.1	0.609867	1.75864
ENSG00000234420	zinc finger protein 37B, pseudogene [Source:HGNC Symbol;Acc:HGNC:13103]	ZNF37BP	0.628326	2.0858
ENSG00000234694	0	AL139289.2	0.906965	2.2913
ENSG00000234928	long intergenic non-protein coding RNA 1659 [Source:HGNC Symbol;Acc:HGNC:52447]	LINC01659	0.76025	1.71306
ENSG00000234969	0	AL627389.1	0.95259	2.4669
ENSG00000235531	MSC antisense RNA 1 [Source:HGNC Symbol;Acc:HGNC:48724]	MSC-AS1	0.563608	1.83198
ENSG00000235652	0	AL356599.1	0.704739	1.61923
ENSG00000236393	0	AC091806.1	0.508127	1.41043
ENSG00000236514	0	AL135791.1	0.726103	2.0685
ENSG00000236609	zinc finger protein 853 [Source:HGNC Symbol;Acc:HGNC:21767]	ZNF853	0.847046	3.58975
ENSG00000237118	cytochrome P450 family 2 subfamily F member 2, pseudogene [Source:HGNC Symbol;Acc:HGNC:18851]	CYP2F2P	0.880264	2.17861
ENSG00000237356	0	AL365295.1	0.674535	1.45216
ENSG00000237517	DiGeorge syndrome critical region gene 5 (non-protein coding) [Source:HGNC Symbol;Acc:HGNC:16757]	DGCR5	0.928649	3.92329
ENSG00000237922	0	AL450309.1	0.609274	1.72168
ENSG00000239969	0	AC091390.4	0.649468	1.34946
ENSG00000240050	0	AL590542.1	0.643185	1.47172
ENSG00000240370	ribosomal protein L13 pseudogene 5 [Source:HGNC Symbol;Acc:HGNC:30363]	RPL13P5	0.638269	1.33339
ENSG00000241852	chromosome 8 open reading frame 58 [Source:HGNC Symbol;Acc:HGNC:32233]	C8orf58	0.5312	1.65719
ENSG00000242457	RB binding protein 4 pseudogene 2 [Source:HGNC Symbol;Acc:HGNC:42369]	RBBP4P2	0.54579	1.35464
ENSG00000242498	actin related protein 2/3 complex inhibitor [Source:HGNC Symbol;Acc:HGNC:28782]	ARPIN	0.512775	2.4445
ENSG00000243155	0	AL162431.2	0.627084	1.30903
ENSG00000243224	0	AC006252.1	0.940979	2.89979
ENSG00000244119	phosducin-like 3 pseudogene 4 [Source:HGNC Symbol;Acc:HGNC:44505]	PDCL3P4	0.653526	1.37643
ENSG00000244649	long intergenic non-protein coding RNA 2086 [Source:HGNC Symbol;Acc:HGNC:52936]	LINC02086	0.707502	1.6677
ENSG00000244694	patched domain containing 4 [Source:HGNC Symbol;Acc:HGNC:21345]	PTCHD4	0.613566	1.71625
ENSG00000244921	mitochondrially encoded cytochrome b pseudogene 18 [Source:HGNC Symbol;Acc:HGNC:51976]	MTCYBP18	0.759101	1.73493
ENSG00000245958	0	AC093752.1	0.742159	3.79095
ENSG00000247400	DNAJC3 antisense RNA 1 (head to head) [Source:HGNC Symbol;Acc:HGNC:39808]	DNAJC3-AS1	0.614004	2.28719
ENSG00000248092	NNT antisense RNA 1 [Source:HGNC Symbol;Acc:HGNC:49005]	NNT-AS1	0.803564	5.02225
ENSG00000248124	RRN3 homolog, RNA polymerase I transcription factor pseudogene 1 [Source:HGNC Symbol;Acc:HGNC:30548]	RRN3P1	0.793142	2.19861
ENSG00000248243	long intergenic non-protein coding RNA 2014 [Source:HGNC Symbol;Acc:HGNC:52849]	LINC02014	1.10352	3.49921
ENSG00000248587	GDNF antisense RNA 1 (head to head) [Source:HGNC Symbol;Acc:HGNC:43592]	GDNF-AS1	0.6606	1.38114
ENSG00000249421	ADAMTS19 antisense RNA 1 [Source:HGNC Symbol;Acc:HGNC:40797]	ADAMTS19-AS1	0.655203	1.52864
ENSG00000249491	EGFLAM antisense RNA 1 [Source:HGNC Symbol;Acc:HGNC:41169]	EGFLAM-AS1	0.730039	1.97467
ENSG00000249592	0	AC139887.2	0.503313	1.674
ENSG00000249780	0	AC093809.1	0.688349	1.48629
ENSG00000249859	Pvt1 oncogene (non-protein coding) [Source:HGNC Symbol;Acc:HGNC:9709]	PVT1	0.55196	1.74455
ENSG00000249896	long intergenic non-protein coding RNA 2495 [Source:HGNC Symbol;Acc:HGNC:27728]	LINC02495	0.707327	1.71289
ENSG00000250326	0	AC104596.1	0.827968	1.9918
ENSG00000250412	kelch like family member 2 pseudogene 1 [Source:HGNC Symbol;Acc:HGNC:44046]	KLHL2P1	0.676031	1.61548
ENSG00000250565	ATPase H+ transporting V1 subunit E2 [Source:HGNC Symbol;Acc:HGNC:18125]	ATP6V1E2	0.714929	3.57629
ENSG00000251026	long intergenic non-protein coding RNA 2163 [Source:HGNC Symbol;Acc:HGNC:53024]	LINC02163	0.602057	1.48588
ENSG00000251141	MRPS30 divergent transcript [Source:HGNC Symbol;Acc:HGNC:53420]	MRPS30-DT	0.562858	1.34472
ENSG00000251192	zinc finger protein 674 [Source:HGNC Symbol;Acc:HGNC:17625]	ZNF674	0.523563	1.70107
ENSG00000251432	0	AC108062.1	0.68401	1.47773
ENSG00000251611	FAM160A1 divergent transcript [Source:HGNC Symbol;Acc:HGNC:53123]	FAM160A1-DT	0.607159	1.5043
ENSG00000254502	0	AP003097.1	0.742706	2.11723
ENSG00000254535	poly(A) binding protein cytoplasmic 4 like [Source:HGNC Symbol;Acc:HGNC:31955]	PABPC4L	0.561538	1.30399
ENSG00000255624	0	AC073585.1	0.536476	1.86181
ENSG00000256148	0	AP000763.2	0.648821	1.3426
ENSG00000256542	0	AC148477.2	0.729754	1.98593
ENSG00000256948	0	AC026369.3	0.893844	2.3521
ENSG00000257027	0	AC010186.3	0.614026	1.31254
ENSG00000258789	0	AL162171.1	0.740274	2.21651
ENSG00000259129	long intergenic non-protein coding RNA 648 [Source:HGNC Symbol;Acc:HGNC:44302]	LINC00648	0.676012	1.67922
ENSG00000259209	0	AC004943.1	0.551768	1.53431
ENSG00000259291	ZNF710 antisense RNA 1 [Source:HGNC Symbol;Acc:HGNC:53141]	ZNF710-AS1	0.659021	1.39342
ENSG00000259319	0	AF111167.2	0.913071	2.41089
ENSG00000259687	long intergenic non-protein coding RNA 1220 [Source:HGNC Symbol;Acc:HGNC:49664]	LINC01220	0.61357	1.3079
ENSG00000260193	0	AL138781.1	0.696197	1.53605
ENSG00000260285	0	AL133367.1	0.979104	2.59581
ENSG00000260404	0	AC110079.1	0.730515	1.85694
ENSG00000260615	ribosomal protein L23a pseudogene 97 [Source:HGNC Symbol;Acc:HGNC:51632]	RPL23AP97	0.719675	1.61864
ENSG00000260916	cell cycle progression 1 [Source:HGNC Symbol;Acc:HGNC:24227]	CCPG1	0.651508	1.50166
ENSG00000261115	transmembrane protein 178B [Source:HGNC Symbol;Acc:HGNC:44112]	TMEM178B	1.0215	4.70605
ENSG00000261308	fidgetin like 2 [Source:HGNC Symbol;Acc:HGNC:13287]	FIGNL2	1.08293	3.06176
ENSG00000261716	0	AC239868.2	1.25563	3.96132
ENSG00000261801	LOXL1 antisense RNA 1 [Source:HGNC Symbol;Acc:HGNC:44169]	LOXL1-AS1	0.51334	2.87083
ENSG00000262902	mitochondrially encoded cytochrome c oxidase I pseudogene 40 [Source:HGNC Symbol;Acc:HGNC:52105]	MTCO1P40	0.834171	1.99157
ENSG00000266338	NBPF member 15 [Source:HGNC Symbol;Acc:HGNC:28791]	NBPF15	0.749085	4.79344
ENSG00000266405	chromobox 3 pseudogene 2 [Source:NCBI gene;Acc:645158]	CBX3P2	0.743498	1.65722
ENSG00000266680	0	AL135905.2	0.676366	1.42858
ENSG00000267011	0	AC011498.1	0.621561	1.4472
ENSG00000267060	prostaglandin E synthase 3 like [Source:HGNC Symbol;Acc:HGNC:43943]	PTGES3L	0.925185	2.59227
ENSG00000267374	0	AC016205.1	0.574491	3.53788
ENSG00000267939	0	AC008946.1	0.653364	1.35935
ENSG00000268041	0	AC010616.1	0.638289	1.32372
ENSG00000268751	secretoglobin family 1B member 2, pseudogene [Source:HGNC Symbol;Acc:HGNC:20741]	SCGB1B2P	0.858936	2.14366
ENSG00000269113	TraB domain containing 2B [Source:HGNC Symbol;Acc:HGNC:44200]	TRABD2B	0.539894	1.87513
ENSG00000269713	NBPF member 9 [Source:HGNC Symbol;Acc:HGNC:31991]	NBPF9	0.520694	2.62992
ENSG00000270681	0	AC095055.1	1.07469	3.22657
ENSG00000270977	0	AC015849.5	0.671995	1.48677
ENSG00000271425	NBPF member 10 [Source:HGNC Symbol;Acc:HGNC:31992]	NBPF10	0.621378	1.34702
ENSG00000271826	PLS3 antisense RNA 1 [Source:HGNC Symbol;Acc:HGNC:50343]	PLS3-AS1	0.571246	1.3179
ENSG00000272097	0	AL024498.1	0.707814	1.94498
ENSG00000272106	0	AL691432.2	0.615321	1.48607
ENSG00000272341	0	AL137003.2	0.628789	1.45059
ENSG00000272556	general transcription factor IIi pseudogene 13 [Source:HGNC Symbol;Acc:HGNC:51725]	GTF2IP13	1.04358	3.17316
ENSG00000272645	general transcription factor IIi pseudogene 20 [Source:HGNC Symbol;Acc:HGNC:51732]	GTF2IP20	0.687333	1.65451
ENSG00000272654	0	AL358472.2	0.608759	1.89952
ENSG00000272760	0	AC093726.1	0.673078	1.60046
ENSG00000272886	decapping mRNA 1A [Source:HGNC Symbol;Acc:HGNC:18714]	DCP1A	0.513215	1.43818
ENSG00000272902	TBC1 domain family member 8 antisense RNA 1 [Source:HGNC Symbol;Acc:HGNC:52782]	TBC1D8-AS1	0.839339	2.14819
ENSG00000272973	0	AP000350.5	0.557344	1.54232
ENSG00000273748	0	AL592183.1	0.521178	1.38814
ENSG00000274211	suppressor of cytokine signaling 7 [Source:HGNC Symbol;Acc:HGNC:29846]	SOCS7	0.563534	2.58211
ENSG00000274270	0	AL137060.1	0.693775	1.55472
ENSG00000276075	0	AC027682.6	0.595054	1.35244
ENSG00000276182	0	AL163051.2	0.641574	1.53553
ENSG00000277159	0	AL139384.2	0.748392	1.72178
ENSG00000277363	SRC kinase signaling inhibitor 1 [Source:HGNC Symbol;Acc:HGNC:29506]	SRCIN1	0.651432	1.95261
ENSG00000278709	NF-kappaB interacting lncRNA [Source:HGNC Symbol;Acc:HGNC:51599]	NKILA	0.909452	3.62798
ENSG00000278730	0	AC005332.9	0.509863	2.43156
ENSG00000279561	0	AL845472.1	0.711423	1.58233
ENSG00000280123	0	AC023632.6	1.08334	4.96018
ENSG00000280128	0	AL662795.2	0.822001	2.05595
ENSG00000280355	0	AL132656.4	0.661224	1.43211
ENSG00000280374	0	AC019080.5	0.558489	1.38446
ENSG00000281508	0	AL078639.1	0.721709	1.58538
ENSG00000281649	endogenous Bornavirus-like nucleoprotein 3, pseudogene [Source:HGNC Symbol;Acc:HGNC:50682]	EBLN3P	0.644112	3.45718
ENSG00000281880	PAX6 upstream antisense RNA [Source:NCBI gene;Acc:103157000]	PAUPAR	0.7288	1.62834
ENSG00000282393	0	AC016588.2	0.61863	1.32644
ENSG00000282851	BST2 interferon stimulated positive regulator (non-protein coding) [Source:HGNC Symbol;Acc:HGNC:51290]	BISPR	0.669324	1.63423
ENSG00000283050	general transcription factor IIi pseudogene 12 [Source:HGNC Symbol;Acc:HGNC:51723]	GTF2IP12	0.787028	2.96266
ENSG00000283312	0	AC017104.4	0.603793	1.6811
ENSG00000283627	0	AL137785.1	0.592372	1.65163
ENSG00000283696	0	AL592295.4	0.855789	2.48329
ENSG00000284614	0	AF228730.6	0.534248	1.30604
ENSG00000284691	0	AC073111.5	0.811891	2.1799
